# Supplementary material for: Insights into undergraduate medical student selection tools: a systematic review and meta-analysis
Source: J Educ Eval Health Prof. 2024 Dec 12;21:41. doi: 10.3352/jeehp.2024.21.22 (PMC11494217; doi:10.3352/jeehp.2024.21.22)
Supplement: Supplementary file 1 [file jeehp-21-22-dataset1.xlsx]

## Sheet: List of studies included
Abbiati, M., & Cerutti, B. (2023). Do students’ personality traits change during medical training? A longitudinal cohort study. Advances in Health Sciences Education, 28(4), 1079–1092. https://doi.org/10.1007/s10459-023-10205-2
Adam, J., M. Bore, J. McKendree, D. Munro and D. Powis (2012). "Can personal qualities of medical students predict in-course examination success and professional behaviour? An exploratory prospective cohort study." BMC Medical Education 12(1). https://bmcmededuc.biomedcentral.com/articles/10.1186/1472-6920-12-90
Adam, J., M. Bore, R. Childs, J. Dunn, J. McKendree, D. Munro and D. Powis (2015). "Predictors of professional behaviour and academic outcomes in a UK medical school: A longitudinal cohort study." Medical Teacher 37(9): 868-880. https://doi-org.wwwproxy1.library.unsw.edu.au/10.3109/0142159X.2015.1009030
Adeniyi, O. S., M. A. Araoye, E. O. Amali, E. U. Eru, C. O. Ojabo and O. O. Alao (2010). "Effect of using combination of o'level result with JAMB score on student performance in the first two years of Medical School in Benue state university, Makurdi." African Journal of Biomedical Research 13(3): 189-195. https://www.researchgate.net/publication/294673109_Effect_of_using_combination_of_o'level_r…
Al Alwan, I., M. Al Kushi, H. Tamim, M. Magzoub and M. Elzubeir (2013). "Health sciences and medical college preadmission criteria and prediction of in-course academic performance: A longitudinal cohort study." Advances in Health Sciences Education 18(3): 427-438. `
Albishri, J. A., S. M. Aly and Y. Alnemary (2012). "Admission criteria to Saudi medical schools: Which is the best predictor for successful achievement?" Saudi Medical Journal 33(11): 1222-1226. https://smj.org.sa/content/33/11/1222
Alhadlaq, A. M., O. F. Alshammari, S. M. Alsager, K. A. F. Neel and A. G. Mohamed (2015). "Ability of Admissions Criteria to Predict Early Academic Performance Among Students of Health Science Colleges at King Saud University, Saudi Arabia." Journal of Dental Education 79(6): 665-670. https://doi-org.wwwproxy1.library.unsw.edu.au/10.1002/j.0022-0337.2015.79.6.tb05939.x
Almarabheh, A., Shehata, M. H., Ismaeel, A., Atwa, H., & Jaradat, A. (2022). Predictive validity of admission criteria in predicting academic performance of medical students: A retrospective cohort study. Frontiers in Medicine, 9. https://doi.org/10.3389/fmed.2022.971926
Alnasir, F. A. and A. A. Jaradat (2011). "The effectiveness of AGU-MCAT in predicting medical student performance in year one of the college of medicine of the Arabian Gulf University." Education for Health: Change in Learning and Practice 24(2)
Al-Rukban, M. O., F. M. Munshi, H. M. Abdulghani and I. Al-Hoqail (2010). "The ability of the pre-admission criteria to predict performance in a Saudi medical school." Saudi Medical Journal 31(5): 560-564. https://www.researchgate.net/publication/44593584_The_ability_of_the_pre-admission_criteria_to_predict_performance_in_a_Saudi_medical_school/link/0912f50e489415173d000000/download
Althewini, A., & Baz, N. A. (2022). Prediction of Admission Tests for Medical Students’ Academic Performance. Advances in Medical Education and Practice, 13, 1287–1292. https://doi.org/10.2147/AMEP.S355474
Amelung, D., Zegota, S., Espe, L., Wittenberg, T., Raupach, T., & Kadmon, M. (2022). Considering vocational training as selection criterion for medical students: Evidence for predictive validity. Advances in Health Sciences Education, 27(4), 933–948. https://doi.org/10.1007/s10459-022-10120-y
Ballejos, M. P., Cestone, C., Copeland, H. L., Dunleavy, D. M., Geiger, T., & Patel, D. (2024). Predicting Medical Student Performance With a Situational Judgment Test in Admissions. Academic Medicine, 99(2), 175–182. https://doi.org/10.1097/ACM.0000000000005516
Bekele, A. T., Beza, S. W., Gedamu, S., & Berndt, M. (2023). Predictors of College Academic Achievement for Medical Students: The Case of Gondar University, College of Medicine and Health Sciences, Ethiopia. Advances in Medical Education and Practice, 14, 603–613. https://doi.org/10.2147/AMEP.S406031
Bestetti, R. B., Durand, M. T., Couto, L. B., Faria-Jr, M., Fumagalli, H. F., Silva, V. M. R., Romão, G. S., Furlan-Daniel, R., Garcia, M. E., Ferri, S. M. N., Reis, A. C. S., Jorge-Neto, S. D., & Geleilete, T. J. M. (2023). A Comparison of the Academic Achievement at the End of the Medicine Undergraduate Degree Program Between Students Who Only Used the University Admission Test and Those Who Us…
Bestetti, R. B., L. B. Couto, P. Roncato-Paiva, G. S. Romão, M. Faria-Jr, R. A. Furlan-Daniel, T. J. M. Geleilete, S. D. Jorge-Neto, F. P. Mendonça, M. E. Garcia and M. T. Durand (2020). "University admission test associates with academic performance at the end of medical course in a PBL medical hybrid curriculum." Advances in Medical Education and Practice 11: 579-585.
Bußenius, L. and S. Harendza (2021). "Are different medical school admission tests associated with the outcomes of a simulation-based OSCE?" BMC Medical Education 21(1). https://doi.org/10.1186/s12909-021-02703-x
Casey, M., D. Wilkinson, J. Fitzgerald, D. Eley and J. Connor (2014). "Clinical communication skills learning outcomes among first year medical students are consistent irrespective of participation in an interview for admission to medical school." Medical Teacher 36(7): https://doi-org.wwwproxy1.library.unsw.edu.au/10.3109/0142159X.2014.907881
Cerutti, B., L. Bernheim and E. Van Gessel (2013). "The predictive validity of the aptitude test for the performance of students starting a medical curriculum." Swiss Medical Weekly 143. DOI: 10.4414/smw.2013.13891
Dahlin, M., S. Söderberg, U. Holm, I. Nilsson and L. O. Farnebo (2012). "Comparison of communication skills between medical students admitted after interviews or on academic merits." BMC Medical Education 12(1). https://bmcmededuc.biomedcentral.com/articles/10.1186/1472-6920-12-46
Davies, D. J., Sam, A. H., Murphy, K. G., Khan, S. A., Choe, R., & Cleland, J. (2022). BMAT’s predictive validity for medical school performance: A retrospective cohort study. Medical Education, 56(9), 936–948. https://doi.org/10.1111/medu.14819
Dowell, J., M. A. Lumsden, D. Powis, D. Munro, M. Bore, B. Makubate and B. Kumwenda (2011). "Predictive validity of the personal qualities assessment for selection of medical students in Scotland." Medical Teacher 33(9): e485-e488. https://doi.org/10.3109/0142159X.2011.599459
Edwards, D., T. Friedman and J. Pearce (2013). "Same admissions tools, different outcomes: A critical perspective on predictive validity in three undergraduate medical schools." BMC Medical Education 13(1) https://doi.org/10.1186/1472-6920-13-173
Eva, K. W., H. I. Reiter, J. Rosenfeld, K. Trinh, T. J. Wood and G. R. Norman (2012). "Association between a medical school admission process using the multiple mini-interview and national licensing examination scores." JAMA - Journal of the American Medical Association 308(21): 2233-2240. https://jamanetwork.com/journals/jama/fullarticle/1475189
Fan, A. P., T. C. Tsai, T. P. Su, R. O. Kosik, D. E. Morisky, C. H. Chen, W. J. Shih and C. H. Lee (2010). "A longitudinal study of the impact of interviews on medical school admissions in Taiwan." Evaluation and the Health Professions 33(2): 140-163.
Gautam, A. P., B. H. Paudel, C. S. Agrawal, S. R. Niraula and J. Van Dalen (2012). "Examination of relationships of scores obtained in grades 10 and 12 with the entry and success in undergraduate medical education." Kathmandu University Medical Journal 10(37): 66-71. https://doi.org/10.3126/kumj.v10i1.6918
Gebru, H. T., & Verstegen, D. (2023). Assessing predictors of students’ academic performance in Ethiopian new medical schools: A concurrent mixed-method study. BMC Medical Education, 23(1). https://doi.org/10.1186/s12909-023-04372-4
Griffin, B., P. Bayl-Smith and W. Hu (2018). "Predicting patterns of change and stability in student performance across a medical degree." Medical Education 52(4): 438-446. https://doi.org/10.1111/medu.13508
Gröne, O., I. Mielke, M. Knorr, M. Ehrhardt and C. Bergelt (2021). "Associations between communication OSCE performance and admission interviews in medical education." Patient Education and Counseling. https://doi.org/10.1016/j.pec.2021.11.005
Guraya, S. Y. and M. A. Zolaly (2012). "High school grades are not reliable predictors of academic performance in undergraduate medical school: A Study from a Saudi Medical School." Biomedical and Pharmacology Journal 5(2): 219-225. https://biomedpharmajournal.org/vol5no2/high-school-grades-are-not-reliable-predictors-of-academic-performance-in-undergraduate-medical-school-a-study-from-a-saudi-me…
Hefny, A. F., Almansoori, T. M., El-Zubeir, M., AlBawardi, A., Shaban, S., Magzoub, M. E., Zoubeidi, T., & Mansour, N. A. (2024). Relationship between admission selection tools and student attrition in the early years of medical school. Journal of Taibah University Medical Sciences, 19(2), 447–452. https://doi.org/10.1016/j.jtumed.2024.02.004
Hendi, A., Mahfouz, M. S., Alqassim, A. Y., Makeen, A., Somaili, M., Shami, M. O., Names, A. A., Darraj, A., Kariri, A., Ashiri, A., & Alhazmi, A. H. (2022). Admission Grades as Predictors of Medical Students’ Academic Performance: A Cross-Sectional Study from Saudi Arabia. European Journal of Investigation in Health, Psychology and Education, 12(11), 1572–1580. https://doi.org/10.3390/ejihpe1211…
Hewage, S. N., L. S. Salgado, G. M. Fernando, P. L. Liyanage, A. Pathmeswaran and N. R. de Silva (2011). "Selection of medical students in Sri Lanka: time to re-think criteria?" The Ceylon medical journal 56(1): 22-28.To examine the validity of selected entry level characteristics in relation to the GCE A/L examination as independent predictors of performance of students in medical school. A retr…
Husbands, A. and J. Dowell (2013). "Predictive validity of the Dundee multiple mini-interview." Medical Education 47(7): 717-725. https://doi.org/10.1111/medu.12194
Husbands, A., A. Mathieson, J. Dowell, J. Cleland and R. Mackenzie (2014). "Predictive validity of the UK clinical aptitude test in the final years of medical school: A prospective cohort study." BMC Medical Education 14(1).https://doi.org/10.1186/1472-6920-14-93
Irasanti, S. N., I. B. Akbar, M. K. Dewi and Y. Susanti (2020). The capability of selection tools to predict future academic performance of medical students. doi:10.1088/1742-6596/1469/1/012138
Kadmon, G. and M. Kadmon (2016). "Academic performance of students with the highest and mediocre school-leaving grades: Does the aptitude test for medical studies (TMS) balance their prognoses?" GMS Journal for Medical Education 33(1). https://www.ncbi.nlm.nih.gov/pmc/articles/PMC4766935/
Kelly, M. E., D. Regan, F. Dunne, P. Henn, J. Newell and S. O'Flynn (2013). "To what extent does the Health Professions Admission Test-Ireland predict performance in early undergraduate tests of communication and clinical skills? - An observational cohort study." BMC Medical Education 13(1). https://doi.org/10.1186/1472-6920-13-68
Knorr, M., A. Schwibbe, M. Ehrhardt, J. Lackamp, S. Zimmermann and W. Hampe (2018). "Validity evidence for the Hamburg multiple mini-interview." BMC Medical Education 18(1). https://doi.org/10.1186/s12909-018-1208-0
Knorr, M., H. Meyer, S. Sehner, W. Hampe and S. Zimmermann (2019). "Exploring sociodemographic subgroup differences in multiple mini-interview (MMI) performance based on MMI station type and the implications for the predictive fairness of the Hamburg MMI." BMC Medical Education 19(1). https://doi.org/10.1186/s12909-019-1674-z
Kraft, H. G., C. Lamina, T. Kluckner, C. Wild and W. M. Prodinger (2013). "Paradise lost or paradise regained? Changes in admission system affect academic performance and drop-out rates of medical students." Medical Teacher 35(5): e1123-e1129. https://doi.org/10.3109/0142159X.2012.733837
Krings, R., S. Huwendiek, N. Walsh, D. Stricker and C. Berendonk (2020). "Predictive power of high school educational attainment and the medical aptitude test for performance during the Bachelor program in human medicine at the University of Bern: a cohort study." Swiss medical weekly 150: https://doi.org/10.4414/smw.2020.20389
Kruzicevic, S. M., K. J. Barisic, A. Banozic, C. D. Esteban, D. Sapunar and L. Puljak (2012). "Predictors of attrition and academic success of medical students: A 30-year retrospective study." PLoS ONE 7(6). https://doi.org/10.1371/journal.pone.0039145
Lievens, F. (2013). "Adjusting medical school admission: Assessing interpersonal skills using situational judgement tests." Medical Education 47(2): 182-189. https://doi.org/10.1111/medu.12089
Lievens, F., & Sackett, P. R. (2012). The validity of interpersonal skills assessment via situational judgment tests for predicting academic success and job performance. Journal of Applied Psychology, 97(2), 460-468. https://doi.org/10.1037/a0025741
MacKenzie, R. K., J. A. Cleland, D. Ayansina and S. Nicholson (2016). "Does the UKCAT predict performance on exit from medical school? A national cohort study." BMJ open 6(10): e011313. http://dx.doi.org/10.1136/bmjopen-2016-011314
McManus, I. C., C. Dewberry, S. Nicholson and J. S. Dowell (2013). "The UKCAT-12 study: Educational attainment, aptitude test performance, demographic and socio-economic contextual factors as predictors of first year outcome in a cross-sectional collaborative study of 12 UK medical schools." BMC Medicine 11(1). https://doi.org/10.1186/1741-7015-11-258
McManus, I. C., K. Woolf, D. Harrison, P. A. Tiffin, L. W. Paton, K. Y. F. Cheung and D. T. Smith (2021). "Predictive validity of A-level grades and teacher-predicted grades in UK medical school applicants: A retrospective analysis of administrative data in a time of COVID-19." BMJ Open 11(12). doi: 10.1136/bmjopen-2020-047354
McManus, I. C., K. Woolf, J. Dacre, E. Paice and C. Dewberry (2013). "The Academic Backbone: Longitudinal continuities in educational achievement from secondary school and medical school to MRCP(UK) and the specialist register in UK medical students and doctors." BMC Medicine 11(1). https://bmcmedicine.biomedcentral.com/articles/10.1186/1741-7015-11-283
Mercer, A. and I. B. Puddey (2011). "Admission selection criteria as predictors of outcomes in an undergraduate medical course: A prospective study." Medical Teacher 33(12): 997-1004. https://doi.org/10.3109/0142159X.2011.577123
Meyer, H., S. Zimmermann, J. Hissbach, D. Klusmann and W. Hampe (2019). "Selection and academic success of medical students in Hamburg, Germany." BMC Medical Education 19(1). https://doi.org/10.1186/s12909-018-1443-4
Mirgani, Z., N. Shantakumari and I. Hassan (2020). "Predictors of student performance in foundation year of medical school." Systematic Reviews in Pharmacy 11(2): 201-205.
Ozeki, S., Kasamo, S., Inoue, H., & Matsumoto, S. (2022). Does regional quota status affect the performance of undergraduate medical students in Japan? A 10-year analysis. International Journal of Medical Education, 13, 307–314. https://doi.org/10.5116/ijme.6372.1fce
Poole, P., B. Shulruf, J. Rudland and T. Wilkinson (2012). "Comparison of UMAT scores and GPA in prediction of performance in medical school: A national study." Medical Education 46(2): 163-171. https://doi.org/10.1111/j.1365-2923.2011.04078.x
Rauf, A., A. Tayyab and A. Masrur (2018). "Relationship between student performances in non-cognitive skills in multiple mini interview and integrated practical examination." Journal of the College of Physicians and Surgeons Pakistan 28(4): 270-273. https://www.researchgate.net/publication/324188276_Relationship_Between_Student_Performances_In_Non-cognitive_Skills_In_Multiple_Mini_Interview_And_I…
Salem, R. O., N. Al-Mously, S. Alfadil and A. Baalash (2016). "Pre-admission criteria and pre-clinical achievement: Can they predict medical students performance in the clinical phase?" Medical Teacher 38: S26-S33
Schneid, S. D., Kelly, C. J., & Brandl, K. (2022). Relationships between preadmission variables and academic outcomes for postbaccalaureate students in medical school. Advances in Health Sciences Education, 27(4), 1033–1048. https://doi.org/10.1007/s10459-022-10129-3
Shulruf, B., P. Poole, G. Y. Wang, J. Rudland and T. Wilkinson (2012). "How well do selection tools predict performance later in a medical programme?" Advances in Health Sciences Education 17(5): 615-626. https://doi.org/10.1007/s10459-011-9324-1
Simpson, P. L., H. A. Scicluna, P. D. Jones, A. M. D. Cole, A. J. O'Sullivan, P. G. Harris, G. Velan and H. P. McNeil (2014). "Predictive validity of a new integrated selection process for medical school admission." BMC Medical Education 14(1). https://doi.org/10.1186/1472-6920-14-86
Tamimi, A., Hassuneh, M., Tamimi, I., Juweid, M., Shibli, D., AlMasri, B., & Tamimi, F. (2023). Admission criteria and academic performance in medical school. BMC Medical Education, 23(1). https://doi.org/10.1186/s12909-023-04251-y
Tsikas, S. A. (2022). Can selection interviews predict OSCE performance? Evidence from Hannover Medical School. Zeitschrift Für Evidenz, Fortbildung Und Qualität Im Gesundheitswesen, 173, 85–91. https://doi.org/10.1016/j.zefq.2022.05.008
Wilkinson, D., J. Zhang and M. Parker (2011). "Predictive validity of the undergraduate medicine and health sciences admission test for medical students' academic performance." Medical Journal of Australia 194(7): 341-344. doi: 10.5694/j.1326-5377.2011.tb03002.x
Yates, J. and D. James (2010). "The value of the UK clinical aptitude test in predicting pre-clinical performance: A prospective cohort study at Nottingham Medical School." BMC Medical Education 10(1). https://doi.org/10.1186/1472-6920-10-58
Yates, J. and D. James (2013). "The UK clinical aptitude test and clinical course performance at Nottingham: A prospective cohort study." BMC Medical Education 13(1). https://doi.org/10.1186/1472-6920-13-40
Yuliyanasari, N., L. Irfana, K. Prahasanti and S. N. H. Akil (2021). "Admission assessment criteria in predicting students' academic performance in newly established medical school." Gaceta Medica de Caracas 129: S423-S428. http://saber.ucv.ve/ojs/index.php/rev_gmc/article/view/22929
Yusoff, M. S. B. (2018). "The outcomes that an interview-based medical school admission process has on academic performance, psychological health, personality traits, and emotional intelligence." Journal of Taibah University Medical Sciences 13(6): 503-511. https://doi.org/10.1016/j.jtumed.2018.09.003
Žuljević, M. F., & Buljan, I. (2022). Academic and non-academic predictors of academic performance in medical school: An exploratory cohort study. BMC Medical Education, 22(1). https://doi.org/10.1186/s12909-022-03436-1

## Sheet: List of All ESs included
Effect	Article	Study_Year	Country	d (Yi)	VAR_d (Vi)
Academic xEarly OSCEOSLER	Simpson, P. L., H. A. Scicluna, P. D. Jones, A. M. D. Cole, A. J. O'Sullivan, P. G. Harris, G. Velan and H. P. McNeil (2014). "Predictive validity of a new integrated selection process for medical school admission." BMC Medical Education 14(1). https://doi.org/10.1186/1472-6920-14-89	2014	Australia	0.225475	0.0135028
Academic xEarly OSCEOSLER	Kelly, M. E., D. Regan, F. Dunne, P. Henn, J. Newell and S. O'Flynn (2013). "To what extent does the Health Professions Admission Test-Ireland predict performance in early undergraduate tests of communication and clinical skills? - An observational cohort study." BMC Medical Education 13(1). https://doi.org/10.1186/1472-6920-13-70	2013	Ireland	0.0400027	0.0227364
Academic xEarly OSCEOSLER	Gröne, O., I. Mielke, M. Knorr, M. Ehrhardt and C. Bergelt (2021). "Associations between communication OSCE performance and admission interviews in medical education." Patient Education and Counseling. https://doi.org/10.1016/j.pec.2021.11.007	2021	Germany	0.0800213	0.0110066
Academic xEarly OSCEOSLER	Krings, R., S. Huwendiek, N. Walsh, D. Stricker and C. Berendonk (2020). "Predictive power of high school educational attainment and the medical aptitude test for performance during the Bachelor program in human medicine at the University of Bern: a cohort study." Swiss medical weekly 150: https://doi.org/10.4414/smw.2020.20394	2020	Switzerland	0.723093	0.0062042
Academic xEarly OSCEOSLER	McManus, I. C., C. Dewberry, S. Nicholson and J. S. Dowell (2013). "The UKCAT-12 study: Educational attainment, aptitude test performance, demographic and socio-economic contextual factors as predictors of first year outcome in a cross-sectional collaborative study of 12 UK medical schools." BMC Medicine 11(1). https://doi.org/10.1186/1741-7015-11-244	2013	UK	0.429638	0.00186895
Academic xEarly OSCEOSLER	Husbands, A. and J. Dowell (2013). "Predictive validity of the Dundee multiple mini-interview." Medical Education 47(7): 717-725. https://doi.org/10.1111/medu.12194	2013	UK	-0.100042	0.028849
Academic xEarly OSCEOSLER	Tsikas, S. A. (2022). Can selection interviews predict OSCE performance? Evidence from Hannover Medical School. Zeitschrift Für Evidenz, Fortbildung Und Qualität Im Gesundheitswesen, 173, 85–91. https://doi.org/10.1016/j.zefq.2022.05.008	2022	Germany	0.024	0.0038
Academic xEarly OSCEOSLER	Bestetti, R. B., Durand, M. T., Couto, L. B., Faria-Jr, M., Fumagalli, H. F., Silva, V. M. R., Romão, G. S., Furlan-Daniel, R., Garcia, M. E., Ferri, S. M. N., Reis, A. C. S., Jorge-Neto, S. D., & Geleilete, T. J. M. (2023). A Comparison of the Academic Achievement at the End of the Medicine Undergraduate Degree Program Between Students Who Only Used the University Admission Test and Those Who Us…	2023	Brazil	0.583333	0.10586
Academic xEarly OSCEOSLER	Davies, D. J., Sam, A. H., Murphy, K. G., Khan, S. A., Choe, R., & Cleland, J. (2022). BMAT’s predictive validity for medical school performance: A retrospective cohort study. Medical Education, 56(9), 936–948. https://doi.org/10.1111/medu.14819	2022	UK	0.201	0.0021
Academic x EoP OSCEOSLER	Simpson, P. L., H. A. Scicluna, P. D. Jones, A. M. D. Cole, A. J. O'Sullivan, P. G. Harris, G. Velan and H. P. McNeil (2014). "Predictive validity of a new integrated selection process for medical school admission." BMC Medical Education 14(1). https://doi.org/10.1186/1472-6920-14-89	2014	Australia	0.0440035	0.0143955
Academic x EoP OSCEOSLER	Bestetti, R. B., L. B. Couto, P. Roncato-Paiva, G. S. Romão, M. Faria-Jr, R. A. Furlan-Daniel, T. J. M. Geleilete, S. D. Jorge-Neto, F. P. Mendonça, M. E. Garcia and M. T. Durand (2020). "University admission test associates with academic performance at the end of medical course in a PBL medical hybrid curriculum." Advances in Medical Education and Practice 11: 579-585.	2020	Brazil	-0.411857	0.0887154
Academic x EoP OSCEOSLER	Salem, R. O., N. Al-Mously, S. Alfadil and A. Baalash (2016). "Pre-admission criteria and pre-clinical achievement: Can they predict medical students performance in the clinical phase?" Medical Teacher 38: S26-S33	2016	Saudi Arabia	0.794111	0.140322
Academic x EoP OSCEOSLER	Poole, P., B. Shulruf, J. Rudland and T. Wilkinson (2012). "Comparison of UMAT scores and GPA in prediction of performance in medical school: A national study." Medical Education 46(2): 163-171. https://doi.org/10.1111/j.1365-2923.2011.04078.x	2012	New Zealand	1.18853	0.0330036
Academic x EoP OSCEOSLER	Poole, P., B. Shulruf, J. Rudland and T. Wilkinson (2012). "Comparison of UMAT scores and GPA in prediction of performance in medical school: A national study." Medical Education 46(2): 163-171. https://doi.org/10.1111/j.1365-2923.2011.04078.x	2012	New Zealand	1.46751	0.0170459
Academic x EoP OSCEOSLER	Adam, J., M. Bore, R. Childs, J. Dunn, J. McKendree, D. Munro and D. Powis (2015). "Predictors of professional behaviour and academic outcomes in a UK medical school: A longitudinal cohort study." Medical Teacher 37(9): 868-880. https://doi-org.wwwproxy1.library.unsw.edu.au/10.3109/0142159X.2015.1009036	2015	UK	0.606114	0.0335952
Academic x EoP OSCEOSLER	McManus, I. C., K. Woolf, J. Dacre, E. Paice and C. Dewberry (2013). "The Academic Backbone: Longitudinal continuities in educational achievement from secondary school and medical school to MRCP(UK) and the specialist register in UK medical students and doctors." BMC Medicine 11(1). https://bmcmedicine.biomedcentral.com/articles/10.1186/1741-7015-11-283	2013	UK	0.200937	0.00167511
Academic x EoP OSCEOSLER	Davies, D. J., Sam, A. H., Murphy, K. G., Khan, S. A., Choe, R., & Cleland, J. (2022). BMAT’s predictive validity for medical school performance: A retrospective cohort study. Medical Education, 56(9), 936–948. https://doi.org/10.1111/medu.14819	2022	UK	0.4081	0.0031
Academic x Early Academic	Shulruf, B., P. Poole, G. Y. Wang, J. Rudland and T. Wilkinson (2012). "How well do selection tools predict performance later in a medical programme?" Advances in Health Sciences Education 17(5): 615-626. https://doi.org/10.1007/s10459-011-9324-1	2012	New Zealand	1.66722	0.0209896
Academic x Early Academic	Simpson, P. L., H. A. Scicluna, P. D. Jones, A. M. D. Cole, A. J. O'Sullivan, P. G. Harris, G. Velan and H. P. McNeil (2014). "Predictive validity of a new integrated selection process for medical school admission." BMC Medical Education 14(1). https://doi.org/10.1186/1472-6920-14-86	2014	Australia	1.24353	0.0200956
Academic x Early Academic	Al Alwan, I., M. Al Kushi, H. Tamim, M. Magzoub and M. Elzubeir (2013). "Health sciences and medical college preadmission criteria and prediction of in-course academic performance: A longitudinal cohort study." Advances in Health Sciences Education 18(3): 427-438. `	2013	Saudi Arabia	1.96039	0.0911992
Academic x Early Academic	Mercer, A. and I. B. Puddey (2011). "Admission selection criteria as predictors of outcomes in an undergraduate medical course: A prospective study." Medical Teacher 33(12): 997-1004. https://doi.org/10.3109/0142159X.2011.577123	2011	Australia	1.05913	0.00436638
Academic x Early Academic	Edwards, D., T. Friedman and J. Pearce (2013). "Same admissions tools, different outcomes: A critical perspective on predictive validity in three undergraduate medical schools." BMC Medical Education 13(1) https://doi.org/10.1186/1472-6920-13-173	2013	Australia	0.538503	0.0424751
Academic x Early Academic	Edwards, D., T. Friedman and J. Pearce (2013). "Same admissions tools, different outcomes: A critical perspective on predictive validity in three undergraduate medical schools." BMC Medical Education 13(1) https://doi.org/10.1186/1472-6920-13-173	2013	Australia	0.899014	0.0120206
Academic x Early Academic	Edwards, D., T. Friedman and J. Pearce (2013). "Same admissions tools, different outcomes: A critical perspective on predictive validity in three undergraduate medical schools." BMC Medical Education 13(1) https://doi.org/10.1186/1472-6920-13-173	2013	Australia	0.241785	0.0277977
Academic x Early Academic	Irasanti, S. N., I. B. Akbar, M. K. Dewi and Y. Susanti (2020). The capability of selection tools to predict future academic performance of medical students. doi:10.1088/1742-6596/1469/1/012138	2020	Indonesia	0.262145	0.0406872
Academic x Early Academic	Alhadlaq, A. M., O. F. Alshammari, S. M. Alsager, K. A. F. Neel and A. G. Mohamed (2015). "Ability of Admissions Criteria to Predict Early Academic Performance Among Students of Health Science Colleges at King Saud University, Saudi Arabia." Journal of Dental Education 79(6): 665-670. https://doi-org.wwwproxy1.library.unsw.edu.au/10.1002/j.0022-0337.2015.79.6.tb05939.x	2015	Saudi Arabia	0.406141	0.00544438
Academic x Early Academic	Gautam, A. P., B. H. Paudel, C. S. Agrawal, S. R. Niraula and J. Van Dalen (2012). "Examination of relationships of scores obtained in grades 10 and 12 with the entry and success in undergraduate medical education." Kathmandu University Medical Journal 10(37): 66-71. https://doi.org/10.3126/kumj.v10i1.6918	2012	Nepal	0.583371	0.0370968
Academic x Early Academic	Mirgani, Z., N. Shantakumari and I. Hassan (2020). "Predictors of student performance in foundation year of medical school." Systematic Reviews in Pharmacy 11(2): 201-205.	2020	United Arab Emirates	0.263933	0.0860744
Academic x Early Academic	Yuliyanasari, N., L. Irfana, K. Prahasanti and S. N. H. Akil (2021). "Admission assessment criteria in predicting students' academic performance in newly established medical school." Gaceta Medica de Caracas 129: S423-S428. http://saber.ucv.ve/ojs/index.php/rev_gmc/article/view/22929	2021	Indonesia	0.402876	0.0299447
Academic x Early Academic	Alnasir, F. A. and A. A. Jaradat (2011). "The effectiveness of AGU-MCAT in predicting medical student performance in year one of the college of medicine of the Arabian Gulf University." Education for Health: Change in Learning and Practice 24(2)	2011	Bahrain	0.333121	0.0300071
Academic x Early Academic	Adeniyi, O. S., M. A. Araoye, E. O. Amali, E. U. Eru, C. O. Ojabo and O. O. Alao (2010). "Effect of using combination of o'level result with JAMB score on student performance in the first two years of Medical School in Benue state university, Makurdi." African Journal of Biomedical Research 13(3): 189-195. https://www.researchgate.net/publication/294673109_Effect_of_using_combination_of_o'level_r…	2010	Nigeria	0.888499	0.0538138
Academic x Early Academic	Poole, P., B. Shulruf, J. Rudland and T. Wilkinson (2012). "Comparison of UMAT scores and GPA in prediction of performance in medical school: A national study." Medical Education 46(2): 163-171. https://doi.org/10.1111/j.1365-2923.2011.04078.x	2012	New Zealand	1.19971	0.00967847
Academic x Early Academic	Poole, P., B. Shulruf, J. Rudland and T. Wilkinson (2012). "Comparison of UMAT scores and GPA in prediction of performance in medical school: A national study." Medical Education 46(2): 163-171. https://doi.org/10.1111/j.1365-2923.2011.04078.x	2012	New Zealand	1.17923	0.00971277
Academic x Early Academic	Krings, R., S. Huwendiek, N. Walsh, D. Stricker and C. Berendonk (2020). "Predictive power of high school educational attainment and the medical aptitude test for performance during the Bachelor program in human medicine at the University of Bern: a cohort study." Swiss medical weekly 150: https://doi.org/10.4414/smw.2020.20389	2020	Switzerland	1.28328	0.00774595
Academic x Early Academic	Griffin, B., P. Bayl-Smith and W. Hu (2018). "Predicting patterns of change and stability in student performance across a medical degree." Medical Education 52(4): 438-446. https://doi.org/10.1111/medu.13508	2018	Australia	0.675421	0.014854
Academic x Early Academic	McManus, I. C., C. Dewberry, S. Nicholson and J. S. Dowell (2013). "The UKCAT-12 study: Educational attainment, aptitude test performance, demographic and socio-economic contextual factors as predictors of first year outcome in a cross-sectional collaborative study of 12 UK medical schools." BMC Medicine 11(1). https://doi.org/10.1186/1741-7015-11-244	2013	UK	0.776707	0.00134167
Academic x Early Academic	Husbands, A. and J. Dowell (2013). "Predictive validity of the Dundee multiple mini-interview." Medical Education 47(7): 717-725. https://doi.org/10.1111/medu.12194	2013	UK	-0.140315	0.0289186
Academic x Early Academic	McManus, I. C., K. Woolf, J. Dacre, E. Paice and C. Dewberry (2013). "The Academic Backbone: Longitudinal continuities in educational achievement from secondary school and medical school to MRCP(UK) and the specialist register in UK medical students and doctors." BMC Medicine 11(1). https://bmcmedicine.biomedcentral.com/articles/10.1186/1741-7015-11-242	2013	UK	0.258111	0.00743441
Academic x Early Academic	Fan, A. P., T. C. Tsai, T. P. Su, R. O. Kosik, D. E. Morisky, C. H. Chen, W. J. Shih and C. H. Lee (2010). "A longitudinal study of the impact of interviews on medical school admissions in Taiwan." Evaluation and the Health Professions 33(2): 140-163.	2010	Taiwan	0.796478	0.00905152
Academic x Early Academic	Hewage, S. N., L. S. Salgado, G. M. Fernando, P. L. Liyanage, A. Pathmeswaran and N. R. de Silva (2011). "Selection of medical students in Sri Lanka: time to re-think criteria?" The Ceylon medical journal 56(1): 22-28.To examine the validity of selected entry level characteristics in relation to the GCE A/L examination as independent predictors of performance of students in medical school. A retr…	2011	India	0.262145	0.0138864
Academic x Early Academic	McManus, I. C., K. Woolf, J. Dacre, E. Paice and C. Dewberry (2013). "The Academic Backbone: Longitudinal continuities in educational achievement from secondary school and medical school to MRCP(UK) and the specialist register in UK medical students and doctors." BMC Medicine 11(1). https://bmcmedicine.biomedcentral.com/articles/10.1186/1741-7015-11-255	2013	UK	0.581079	0.00760992
Academic x Early Academic	McManus, I. C., K. Woolf, J. Dacre, E. Paice and C. Dewberry (2013). "The Academic Backbone: Longitudinal continuities in educational achievement from secondary school and medical school to MRCP(UK) and the specialist register in UK medical students and doctors." BMC Medicine 11(1). https://bmcmedicine.biomedcentral.com/articles/10.1186/1741-7015-11-291	2013	UK	0.386975	0.00739706
Academic x Early Academic	Almarabheh, A., Shehata, M. H., Ismaeel, A., Atwa, H., & Jaradat, A. (2022). Predictive validity of admission criteria in predicting academic performance of medical students: A retrospective cohort study. Frontiers in Medicine, 9. https://doi.org/10.3389/fmed.2022.971926	2022	Bahrain	0.601485	0.0274326
Academic x Early Academic	Althewini, A., & Baz, N. A. (2022). Prediction of Admission Tests for Medical Students’ Academic Performance. Advances in Medical Education and Practice, 13, 1287–1292. https://doi.org/10.2147/AMEP.S355474	2022	Saudi Arabia	0.1061	0.0001
Academic x Early Academic	Amelung, D., Zegota, S., Espe, L., Wittenberg, T., Raupach, T., & Kadmon, M. (2022). Considering vocational training as selection criterion for medical students: Evidence for predictive validity. Advances in Health Sciences Education, 27(4), 933–948. https://doi.org/10.1007/s10459-022-10120-y	2022	Germany	0.6777	0.002
Academic x Early Academic	Bekele, A. T., Beza, S. W., Gedamu, S., & Berndt, M. (2023). Predictors of College Academic Achievement for Medical Students: The Case of Gondar University, College of Medicine and Health Sciences, Ethiopia. Advances in Medical Education and Practice, 14, 603–613. https://doi.org/10.2147/AMEP.S406031	2023	Ethiopia	1.39469	0.0283103
Academic x Early Academic	Davies, D. J., Sam, A. H., Murphy, K. G., Khan, S. A., Choe, R., & Cleland, J. (2022). BMAT’s predictive validity for medical school performance: A retrospective cohort study. Medical Education, 56(9), 936–948. https://doi.org/10.1111/medu.14819	2022	UK	0.9524	0.0023
Academic x Early Academic	Schneid, S. D., Kelly, C. J., & Brandl, K. (2022). Relationships between preadmission variables and academic outcomes for postbaccalaureate students in medical school. Advances in Health Sciences Education, 27(4), 1033–1048. https://doi.org/10.1007/s10459-022-10129-3	2022	US	0.925595	0.0148071
Academic x Early Academic	Ballejos, M. P., Cestone, C., Copeland, H. L., Dunleavy, D. M., Geiger, T., & Patel, D. (2024). Predicting Medical Student Performance With a Situational Judgment Test in Admissions. Academic Medicine, 99(2), 175–182. https://doi.org/10.1097/ACM.0000000000005516	2024	US	1.12421	0.0578445
Academic x Early Academic	Ballejos, M. P., Cestone, C., Copeland, H. L., Dunleavy, D. M., Geiger, T., & Patel, D. (2024). Predicting Medical Student Performance With a Situational Judgment Test in Admissions. Academic Medicine, 99(2), 175–182. https://doi.org/10.1097/ACM.0000000000005516	2024	US	0	0.0196078
Academic x Early Academic	Ballejos, M. P., Cestone, C., Copeland, H. L., Dunleavy, D. M., Geiger, T., & Patel, D. (2024). Predicting Medical Student Performance With a Situational Judgment Test in Admissions. Academic Medicine, 99(2), 175–182. https://doi.org/10.1097/ACM.0000000000005516	2024	US	0.494451	0.0238454
Academic x Early Academic	Ballejos, M. P., Cestone, C., Copeland, H. L., Dunleavy, D. M., Geiger, T., & Patel, D. (2024). Predicting Medical Student Performance With a Situational Judgment Test in Admissions. Academic Medicine, 99(2), 175–182. https://doi.org/10.1097/ACM.0000000000005516	2024	US	0.140344	0.0446633
Academic x Early Academic	Ballejos, M. P., Cestone, C., Copeland, H. L., Dunleavy, D. M., Geiger, T., & Patel, D. (2024). Predicting Medical Student Performance With a Situational Judgment Test in Admissions. Academic Medicine, 99(2), 175–182. https://doi.org/10.1097/ACM.0000000000005516	2024	US	0.241747	0.0379294
Academic x Early Academic	Ballejos, M. P., Cestone, C., Copeland, H. L., Dunleavy, D. M., Geiger, T., & Patel, D. (2024). Predicting Medical Student Performance With a Situational Judgment Test in Admissions. Academic Medicine, 99(2), 175–182. https://doi.org/10.1097/ACM.0000000000005516	2024	US	0.201008	0.0374111
Academic x Early Academic	Ballejos, M. P., Cestone, C., Copeland, H. L., Dunleavy, D. M., Geiger, T., & Patel, D. (2024). Predicting Medical Student Performance With a Situational Judgment Test in Admissions. Academic Medicine, 99(2), 175–182. https://doi.org/10.1097/ACM.0000000000005516	2024	US	-0.365978	0.0344495
Academic x Early Academic	Hendi, A., Mahfouz, M. S., Alqassim, A. Y., Makeen, A., Somaili, M., Shami, M. O., Names, A. A., Darraj, A., Kariri, A., Ashiri, A., & Alhazmi, A. H. (2022). Admission Grades as Predictors of Medical Students’ Academic Performance: A Cross-Sectional Study from Saudi Arabia. European Journal of Investigation in Health, Psychology and Education, 12(11), 1572–1580. https://doi.org/10.3390/ejihpe1211…	2022	Saudi Arabia	0.891148	0.0145277
Academic x Early Academic	Gebru, H. T., & Verstegen, D. (2023). Assessing predictors of students’ academic performance in Ethiopian new medical schools: A concurrent mixed-method study. BMC Medical Education, 23(1). https://doi.org/10.1186/s12909-023-04372-4	2023	Ethiopia	2.57704	0.0365675
Academic x EoP Academic	Simpson, P. L., H. A. Scicluna, P. D. Jones, A. M. D. Cole, A. J. O'Sullivan, P. G. Harris, G. Velan and H. P. McNeil (2014). "Predictive validity of a new integrated selection process for medical school admission." BMC Medical Education 14(1). https://doi.org/10.1186/1472-6920-14-89	2014	Australia	1.00221	0.0183312
Academic x EoP Academic	Mercer, A. and I. B. Puddey (2011). "Admission selection criteria as predictors of outcomes in an undergraduate medical course: A prospective study." Medical Teacher 33(12): 997-1004. https://doi.org/10.3109/0142159X.2011.577128	2011	Australia	0.42105	0.0076507
Academic x EoP Academic	Bestetti, R. B., L. B. Couto, P. Roncato-Paiva, G. S. Romão, M. Faria-Jr, R. A. Furlan-Daniel, T. J. M. Geleilete, S. D. Jorge-Neto, F. P. Mendonça, M. E. Garcia and M. T. Durand (2020). "University admission test associates with academic performance at the end of medical course in a PBL medical hybrid curriculum." Advances in Medical Education and Practice 11: 579-585.	2020	Brazil	0.728199	0.0963888
Academic x EoP Academic	Gautam, A. P., B. H. Paudel, C. S. Agrawal, S. R. Niraula and J. Van Dalen (2012). "Examination of relationships of scores obtained in grades 10 and 12 with the entry and success in undergraduate medical education." Kathmandu University Medical Journal 10(37): 66-71. https://doi.org/10.3126/kumj.v10i1.6918	2012	Nepal	0.675421	0.0380871
Academic x EoP Academic	Guraya, S. Y. and M. A. Zolaly (2012). "High school grades are not reliable predictors of academic performance in undergraduate medical school: A Study from a Saudi Medical School." Biomedical and Pharmacology Journal 5(2): 219-225. https://biomedpharmajournal.org/vol5no2/high-school-grades-are-not-reliable-predictors-of-academic-performance-in-undergraduate-medical-school-a-study-from-a-saudi-me…	2012	Saudi Arabia	0.5011	0.0363342
Academic x EoP Academic	Guraya, S. Y. and M. A. Zolaly (2012). "High school grades are not reliable predictors of academic performance in undergraduate medical school: A Study from a Saudi Medical School." Biomedical and Pharmacology Journal 5(2): 219-225. https://biomedpharmajournal.org/vol5no2/high-school-grades-are-not-reliable-predictors-of-academic-performance-in-undergraduate-medical-school-a-study-from-a-saudi-me…	2012	Saudi Arabia	0.176629	0.0333157
Academic x EoP Academic	Kruzicevic, S. M., K. J. Barisic, A. Banozic, C. D. Esteban, D. Sapunar and L. Puljak (2012). "Predictors of attrition and academic success of medical students: A 30-year retrospective study." PLoS ONE 7(6). https://doi.org/10.1371/journal.pone.0039145	2012	Croatia	0.560904	0.00383521
Academic x EoP Academic	Al-Rukban, M. O., F. M. Munshi, H. M. Abdulghani and I. Al-Hoqail (2010). "The ability of the pre-admission criteria to predict performance in a Saudi medical school." Saudi Medical Journal 31(5): 560-564. https://www.researchgate.net/publication/44593584_The_ability_of_the_pre-admission_criteria_to_predict_performance_in_a_Saudi_medical_school/link/0912f50e489415173d000000/download	2010	Saudi Arabia	0.282733	0.0357889
Academic x EoP Academic	Al-Rukban, M. O., F. M. Munshi, H. M. Abdulghani and I. Al-Hoqail (2010). "The ability of the pre-admission criteria to predict performance in a Saudi medical school." Saudi Medical Journal 31(5): 560-564. https://www.researchgate.net/publication/44593584_The_ability_of_the_pre-admission_criteria_to_predict_performance_in_a_Saudi_medical_school/link/0912f50e489415173d000000/download	2010	Saudi Arabia	0.494505	0.0551238
Academic x EoP Academic	Poole, P., B. Shulruf, J. Rudland and T. Wilkinson (2012). "Comparison of UMAT scores and GPA in prediction of performance in medical school: A national study." Medical Education 46(2): 163-171. https://doi.org/10.1111/j.1365-2923.2011.04078.x	2012	New Zealand	0.76963	0.0533992
Academic x EoP Academic	Poole, P., B. Shulruf, J. Rudland and T. Wilkinson (2012). "Comparison of UMAT scores and GPA in prediction of performance in medical school: A national study." Medical Education 46(2): 163-171. https://doi.org/10.1111/j.1365-2923.2011.04078.x	2012	New Zealand	0.717353	0.0206146
Academic x EoP Academic	Bußenius, L. and S. Harendza (2021). "Are different medical school admission tests associated with the outcomes of a simulation-based OSCE?" BMC Medical Education 21(1). https://doi.org/10.1186/s12909-021-02703-x	2021	Germany	0.622015	0.0913938
Academic x EoP Academic	Meyer, H., S. Zimmermann, J. Hissbach, D. Klusmann and W. Hampe (2019). "Selection and academic success of medical students in Hamburg, Germany." BMC Medical Education 19(1). https://doi.org/10.1186/s12909-018-1443-4	2019	Germany	0.190688	0.005311
Academic x EoP Academic	McManus, I. C., K. Woolf, J. Dacre, E. Paice and C. Dewberry (2013). "The Academic Backbone: Longitudinal continuities in educational achievement from secondary school and medical school to MRCP(UK) and the specialist register in UK medical students and doctors." BMC Medicine 11(1). https://bmcmedicine.biomedcentral.com/articles/10.1186/1741-7015-11-267	2013	UK	0.631236	0.00659439
Academic x EoP Academic	Fan, A. P., T. C. Tsai, T. P. Su, R. O. Kosik, D. E. Morisky, C. H. Chen, W. J. Shih and C. H. Lee (2010). "A longitudinal study of the impact of interviews on medical school admissions in Taiwan." Evaluation and the Health Professions 33(2): 140-163.	2010	Taiwan	0.723093	0.00883372
Academic x EoP Academic	McManus, I. C., K. Woolf, D. Harrison, P. A. Tiffin, L. W. Paton, K. Y. F. Cheung and D. T. Smith (2021). "Predictive validity of A-level grades and teacher-predicted grades in UK medical school applicants: A retrospective analysis of administrative data in a time of COVID-19." BMJ Open 11(12). doi: 10.1136/bmjopen-2020-047354	2021	UK	0.495718	0.00034375
Academic x EoP Academic	Bußenius, L. and S. Harendza (2021). "Are different medical school admission tests associated with the outcomes of a simulation-based OSCE?" BMC Medical Education 21(1). https://doi.org/10.1186/s12909-021-02703-x	2021	Germany	0.6576	0.0815
Academic x EoP Academic	McManus, I. C., K. Woolf, J. Dacre, E. Paice and C. Dewberry (2013). "The Academic Backbone: Longitudinal continuities in educational achievement from secondary school and medical school to MRCP(UK) and the specialist register in UK medical students and doctors." BMC Medicine 11(1). https://bmcmedicine.biomedcentral.com/articles/10.1186/1741-7015-11-267	2013	UK	0.200937	0.00167511
Academic x EoP Academic	McManus, I. C., K. Woolf, J. Dacre, E. Paice and C. Dewberry (2013). "The Academic Backbone: Longitudinal continuities in educational achievement from secondary school and medical school to MRCP(UK) and the specialist register in UK medical students and doctors." BMC Medicine 11(1). https://bmcmedicine.biomedcentral.com/articles/10.1186/1741-7015-11-267	2013	UK	0.494505	0.0122674
Academic x EoP Academic	McManus, I. C., K. Woolf, J. Dacre, E. Paice and C. Dewberry (2013). "The Academic Backbone: Longitudinal continuities in educational achievement from secondary school and medical school to MRCP(UK) and the specialist register in UK medical students and doctors." BMC Medicine 11(1). https://bmcmedicine.biomedcentral.com/articles/10.1186/1741-7015-11-267	2013	UK	0.645092	0.013505
Academic x EoP Academic	McManus, I. C., K. Woolf, J. Dacre, E. Paice and C. Dewberry (2013). "The Academic Backbone: Longitudinal continuities in educational achievement from secondary school and medical school to MRCP(UK) and the specialist register in UK medical students and doctors." BMC Medicine 11(1). https://bmcmedicine.biomedcentral.com/articles/10.1186/1741-7015-11-267	2013	UK	0.295262	0.00842717
Academic x EoP Academic	Almarabheh, A., Shehata, M. H., Ismaeel, A., Atwa, H., & Jaradat, A. (2022). Predictive validity of admission criteria in predicting academic performance of medical students: A retrospective cohort study. Frontiers in Medicine, 9. https://doi.org/10.3389/fmed.2022.971926	2022	Bahrain	0.531865	0.0269364
Academic x EoP Academic	Davies, D. J., Sam, A. H., Murphy, K. G., Khan, S. A., Choe, R., & Cleland, J. (2022). BMAT’s predictive validity for medical school performance: A retrospective cohort study. Medical Education, 56(9), 936–948. https://doi.org/10.1111/medu.14819	2022	UK	0.7716	0.0023
Academic x EoP Academic	Hendi, A., Mahfouz, M. S., Alqassim, A. Y., Makeen, A., Somaili, M., Shami, M. O., Names, A. A., Darraj, A., Kariri, A., Ashiri, A., & Alhazmi, A. H. (2022). Admission Grades as Predictors of Medical Students’ Academic Performance: A Cross-Sectional Study from Saudi Arabia. European Journal of Investigation in Health, Psychology and Education, 12(11), 1572–1580. https://doi.org/10.3390/ejihpe1211…	2022	Saudi Arabia	0.640519	0.0133644
Academic x EoP Academic	Ozeki, S., Kasamo, S., Inoue, H., & Matsumoto, S. (2022). Does regional quota status affect the performance of undergraduate medical students in Japan? A 10-year analysis. International Journal of Medical Education, 13, 307–314. https://doi.org/10.5116/ijme.6372.1fce	2022	Japan	0.699167	0.0108426
Academic x EoP Academic	Ozeki, S., Kasamo, S., Inoue, H., & Matsumoto, S. (2022). Does regional quota status affect the performance of undergraduate medical students in Japan? A 10-year analysis. International Journal of Medical Education, 13, 307–314. https://doi.org/10.5116/ijme.6372.1fce	2022	Japan	0.979958	0.0259702
Academic x EoP Academic	Ozeki, S., Kasamo, S., Inoue, H., & Matsumoto, S. (2022). Does regional quota status affect the performance of undergraduate medical students in Japan? A 10-year analysis. International Journal of Medical Education, 13, 307–314. https://doi.org/10.5116/ijme.6372.1fce	2022	Japan	0.560829	0.0119186
Academic x EoP Academic	Ozeki, S., Kasamo, S., Inoue, H., & Matsumoto, S. (2022). Does regional quota status affect the performance of undergraduate medical students in Japan? A 10-year analysis. International Journal of Medical Education, 13, 307–314. https://doi.org/10.5116/ijme.6372.1fce	2022	Japan	1.00781	0.0626959
Academic x EoP Academic	Tamimi, A., Hassuneh, M., Tamimi, I., Juweid, M., Shibli, D., AlMasri, B., & Tamimi, F. (2023). Admission criteria and academic performance in medical school. BMC Medical Education, 23(1). https://doi.org/10.1186/s12909-023-04251-y	2023	Jordan	1.0825	0.0124923
Academic x EoP Academic	Tamimi, A., Hassuneh, M., Tamimi, I., Juweid, M., Shibli, D., AlMasri, B., & Tamimi, F. (2023). Admission criteria and academic performance in medical school. BMC Medical Education, 23(1). https://doi.org/10.1186/s12909-023-04251-y	2023	Jordan	1.09135	0.0961303
Academic x EoP Academic	Tamimi, A., Hassuneh, M., Tamimi, I., Juweid, M., Shibli, D., AlMasri, B., & Tamimi, F. (2023). Admission criteria and academic performance in medical school. BMC Medical Education, 23(1). https://doi.org/10.1186/s12909-023-04251-y	2023	Jordan	1.06205	0.197229
Academic x EoP Academic	Tamimi, A., Hassuneh, M., Tamimi, I., Juweid, M., Shibli, D., AlMasri, B., & Tamimi, F. (2023). Admission criteria and academic performance in medical school. BMC Medical Education, 23(1). https://doi.org/10.1186/s12909-023-04251-y	2023	Jordan	0.461842	0.140443
Academic x EoP Academic	Bekele, A. T., Beza, S. W., Gedamu, S., & Berndt, M. (2023). Predictors of College Academic Achievement for Medical Students: The Case of Gondar University, College of Medicine and Health Sciences, Ethiopia. Advances in Medical Education and Practice, 14, 603–613. https://doi.org/10.2147/AMEP.S406031	2023	Ethiopia	1.14243	0.0252626
Academic x EoP Academic	Žuljević, M. F., & Buljan, I. (2022). Academic and non-academic predictors of academic performance in medical school: An exploratory cohort study. BMC Medical Education, 22(1). https://doi.org/10.1186/s12909-022-03436-1	2022	Croatia	0.7448	0.0329
Academic x Dropout	Shulruf, B., P. Poole, G. Y. Wang, J. Rudland and T. Wilkinson (2012). "How well do selection tools predict performance later in a medical programme?" Advances in Health Sciences Education 17(5): 615-626. https://doi.org/10.1007/s10459-011-9324-1	2012	New Zealand	0.738637	0.014073
Academic x Dropout	Kadmon, G. and M. Kadmon (2016). "Academic performance of students with the highest and mediocre school-leaving grades: Does the aptitude test for medical studies (TMS) balance their prognoses?" GMS Journal for Medical Education 33(1). https://www.ncbi.nlm.nih.gov/pmc/articles/PMC4766935/	2016	Germany	0.0109178	0.000109731
Academic x Dropout	Hefny, A. F., Almansoori, T. M., El-Zubeir, M., AlBawardi, A., Shaban, S., Magzoub, M. E., Zoubeidi, T., & Mansour, N. A. (2024). Relationship between admission selection tools and student attrition in the early years of medical school. Journal of Taibah University Medical Sciences, 19(2), 447–452. https://doi.org/10.1016/j.jtumed.2024.02.004	2024	UAE	-0.0900913	0.00838518
Overall Aptitude x First OSCE	Simpson, P. L., H. A. Scicluna, P. D. Jones, A. M. D. Cole, A. J. O'Sullivan, P. G. Harris, G. Velan and H. P. McNeil (2014). "Predictive validity of a new integrated selection process for medical school admission." BMC Medical Education 14(1). https://doi.org/10.1186/1472-6920-14-91	2014	Australia	-0.112259	0.0133753
Overall Aptitude x First OSCE	Kelly, M. E., D. Regan, F. Dunne, P. Henn, J. Newell and S. O'Flynn (2013). "To what extent does the Health Professions Admission Test-Ireland predict performance in early undergraduate tests of communication and clinical skills? - An observational cohort study." BMC Medical Education 13(1). https://doi.org/10.1186/1472-6920-13-68	2013	Ireland	0.366013	0.0229665
Overall Aptitude x First OSCE	Yates, J. and D. James (2010). "The value of the UK clinical aptitude test in predicting pre-clinical performance: A prospective cohort study at Nottingham Medical School." BMC Medical Education 10(1). https://doi.org/10.1186/1472-6920-10-77	2010	UK	-0.0280009	0.0206226
Overall Aptitude x First OSCE	Krings, R., S. Huwendiek, N. Walsh, D. Stricker and C. Berendonk (2020). "Predictive power of high school educational attainment and the medical aptitude test for performance during the Bachelor program in human medicine at the University of Bern: a cohort study." Swiss medical weekly 150: https://doi.org/10.4414/smw.2020.20394	2020	Switzerland	0.262145	0.00558123
Overall Aptitude x First OSCE	Husbands, A. and J. Dowell (2013). "Predictive validity of the Dundee multiple mini-interview." Medical Education 47(7): 717-725. https://doi.org/10.1111/medu.12196	2013	UK	0.173006	0.0292603
Overall Aptitude x First OSCE	Husbands, A. and J. Dowell (2013). "Predictive validity of the Dundee multiple mini-interview." Medical Education 47(7): 717-725. https://doi.org/10.1111/medu.12196	2013	UK	-0.060009	0.0268698
Overall Aptitude x EoP OSCE	Simpson, P. L., H. A. Scicluna, P. D. Jones, A. M. D. Cole, A. J. O'Sullivan, P. G. Harris, G. Velan and H. P. McNeil (2014). "Predictive validity of a new integrated selection process for medical school admission." BMC Medical Education 14(1). https://doi.org/10.1186/1472-6920-14-91	2014	Australia	-0.2438	0.0146023
Overall Aptitude x EoP OSCE	Husbands, A., A. Mathieson, J. Dowell, J. Cleland and R. Mackenzie (2014). "Predictive validity of the UK clinical aptitude test in the final years of medical school: A prospective cohort study." BMC Medical Education 14(1).https://doi.org/10.1186/1472-6920-14-93	2014	UK	0.606114	0.0496293
Overall Aptitude x EoP OSCE	Poole, P., B. Shulruf, J. Rudland and T. Wilkinson (2012). "Comparison of UMAT scores and GPA in prediction of performance in medical school: A national study." Medical Education 46(2): 163-171. https://doi.org/10.1111/j.1365-2923.2011.04078.x	2012	New Zealand	1.14546	0.0147149
Overall Aptitude x EoP OSCE	McManus, I. C., C. Dewberry, S. Nicholson and J. S. Dowell (2013). "The UKCAT-12 study: Educational attainment, aptitude test performance, demographic and socio-economic contextual factors as predictors of first year outcome in a cross-sectional collaborative study of 12 UK medical schools." BMC Medicine 11(1). https://doi.org/10.1186/1741-7015-11-258	2013	UK	0.150341	0.00126378
Overall Aptitude x EoP OSCE	Adam, J., M. Bore, R. Childs, J. Dunn, J. McKendree, D. Munro and D. Powis (2015). "Predictors of professional behaviour and academic outcomes in a UK medical school: A longitudinal cohort study." Medical Teacher 37(9): 868-880. https://doi-org.wwwproxy1.library.unsw.edu.au/10.3109/0142159X.2015.1009030	2015	UK	-0.0200003	0.0307723
Overall Aptitude x EoP OSCE	Poole, P., B. Shulruf, J. Rudland and T. Wilkinson (2012). "Comparison of UMAT scores and GPA in prediction of performance in medical school: A national study." Medical Education 46(2): 163-171. https://doi.org/10.1111/j.1365-2923.2011.04078.x	2012	New Zealand	1.09617	0.0317169
Overall Aptitude x First Acad	Shulruf, B., P. Poole, G. Y. Wang, J. Rudland and T. Wilkinson (2012). "How well do selection tools predict performance later in a medical programme?" Advances in Health Sciences Education 17(5): 615-626. https://doi.org/10.1007/s10459-011-9324-1	2012	New Zealand	0.532407	0.0132708
Overall Aptitude x First Acad	Simpson, P. L., H. A. Scicluna, P. D. Jones, A. M. D. Cole, A. J. O'Sullivan, P. G. Harris, G. Velan and H. P. McNeil (2014). "Predictive validity of a new integrated selection process for medical school admission." BMC Medical Education 14(1). https://doi.org/10.1186/1472-6920-14-86	2014	Australia	0.297082	0.0148125
Overall Aptitude x First Acad	Al Alwan, I., M. Al Kushi, H. Tamim, M. Magzoub and M. Elzubeir (2013). "Health sciences and medical college preadmission criteria and prediction of in-course academic performance: A longitudinal cohort study." Advances in Health Sciences Education 18(3): 427-438. `	2013	Saudi Arabia	2.66663	0.129196
Overall Aptitude x First Acad	Yates, J. and D. James (2010). "The value of the UK clinical aptitude test in predicting pre-clinical performance: A prospective cohort study at Nottingham Medical School." BMC Medical Education 10(1). https://doi.org/10.1186/1472-6920-10-75	2010	UK	0.387815	0.0210429
Overall Aptitude x First Acad	Cerutti, B., L. Bernheim and E. Van Gessel (2013). "The predictive validity of the aptitude test for the performance of students starting a medical curriculum." Swiss Medical Weekly 143. DOI: 10.4414/smw.2013.13891	2013	Switzerland	1.06208	0.0269895
Overall Aptitude x First Acad	Mercer, A. and I. B. Puddey (2011). "Admission selection criteria as predictors of outcomes in an undergraduate medical course: A prospective study." Medical Teacher 33(12): 997-1004. https://doi.org/10.3109/0142159X.2011.577123	2011	Australia	0.060009	0.00341313
Overall Aptitude x First Acad	Edwards, D., T. Friedman and J. Pearce (2013). "Same admissions tools, different outcomes: A critical perspective on predictive validity in three undergraduate medical schools." BMC Medical Education 13(1) https://doi.org/10.1186/1472-6920-13-184	2013	Australia	0.723093	0.0447808
Overall Aptitude x First Acad	Edwards, D., T. Friedman and J. Pearce (2013). "Same admissions tools, different outcomes: A critical perspective on predictive validity in three undergraduate medical schools." BMC Medical Education 13(1) https://doi.org/10.1186/1472-6920-13-184	2013	Australia	0.538503	0.010725
Overall Aptitude x First Acad	Edwards, D., T. Friedman and J. Pearce (2013). "Same admissions tools, different outcomes: A critical perspective on predictive validity in three undergraduate medical schools." BMC Medical Education 13(1) https://doi.org/10.1186/1472-6920-13-184	2013	Australia	0.675421	0.0305219
Overall Aptitude x First Acad	Lievens, F. (2013). "Adjusting medical school admission: Assessing interpersonal skills using situational judgement tests." Medical Education 47(2): 182-189. https://doi.org/10.1111/medu.12089	2013	Belgium	0.723093	0.00326561
Overall Aptitude x First Acad	Poole, P., B. Shulruf, J. Rudland and T. Wilkinson (2012). "Comparison of UMAT scores and GPA in prediction of performance in medical school: A national study." Medical Education 46(2): 163-171. https://doi.org/10.1111/j.1365-2923.2011.04078.x	2012	New Zealand	0.655397	0.00788175
Overall Aptitude x First Acad	Poole, P., B. Shulruf, J. Rudland and T. Wilkinson (2012). "Comparison of UMAT scores and GPA in prediction of performance in medical school: A national study." Medical Education 46(2): 163-171. https://doi.org/10.1111/j.1365-2923.2011.04078.x	2012	New Zealand	0.339408	0.00741477
Overall Aptitude x First Acad	Krings, R., S. Huwendiek, N. Walsh, D. Stricker and C. Berendonk (2020). "Predictive power of high school educational attainment and the medical aptitude test for performance during the Bachelor program in human medicine at the University of Bern: a cohort study." Swiss medical weekly 150: https://doi.org/10.4414/smw.2020.20389	2020	Switzerland	0.472694	0.00579347
Overall Aptitude x First Acad	Griffin, B., P. Bayl-Smith and W. Hu (2018). "Predicting patterns of change and stability in student performance across a medical degree." Medical Education 52(4): 438-446. https://doi.org/10.1111/medu.13516	2018	Australia	0.141125	0.0134445
Overall Aptitude x First Acad	Husbands, A. and J. Dowell (2013). "Predictive validity of the Dundee multiple mini-interview." Medical Education 47(7): 717-725. https://doi.org/10.1111/medu.12197	2013	UK	0.516371	0.0306952
Overall Aptitude x First Acad	Husbands, A. and J. Dowell (2013). "Predictive validity of the Dundee multiple mini-interview." Medical Education 47(7): 717-725. https://doi.org/10.1111/medu.12197	2013	UK	0.303351	0.0274632
Overall Aptitude x First Acad	Adam, J., M. Bore, J. McKendree, D. Munro and D. Powis (2012). "Can personal qualities of medical students predict in-course examination success and professional behaviour? An exploratory prospective cohort study." BMC Medical Education 12(1). https://bmcmededuc.biomedcentral.com/articles/10.1186/1472-6920-12-90	2012	UK	0.576499	0.0338465
Overall Aptitude x First Acad	Althewini, A., & Baz, N. A. (2022). Prediction of Admission Tests for Medical Students’ Academic Performance. Advances in Medical Education and Practice, 13, 1287–1292. https://doi.org/10.2147/AMEP.S355474	2022	Saudi Arabia	0.068	0.0001
Overall Aptitude x First Acad	Amelung, D., Zegota, S., Espe, L., Wittenberg, T., Raupach, T., & Kadmon, M. (2022). Considering vocational training as selection criterion for medical students: Evidence for predictive validity. Advances in Health Sciences Education, 27(4), 933–948. https://doi.org/10.1007/s10459-022-10120-y	2022	Germany	0.5185	0.0019
Overall Aptitude x First Acad	Hendi, A., Mahfouz, M. S., Alqassim, A. Y., Makeen, A., Somaili, M., Shami, M. O., Names, A. A., Darraj, A., Kariri, A., Ashiri, A., & Alhazmi, A. H. (2022). Admission Grades as Predictors of Medical Students’ Academic Performance: A Cross-Sectional Study from Saudi Arabia. European Journal of Investigation in Health, Psychology and Education, 12(11), 1572–1580. https://doi.org/10.3390/ejihpe1211…	2022	Saudi Arabia	0.909613	0.0146285
Overall Aptitude x EoP Acad	Wilkinson, D., J. Zhang and M. Parker (2011). "Predictive validity of the undergraduate medicine and health sciences admission test for medical students' academic performance." Medical Journal of Australia 194(7): 341-344. doi: 10.5694/j.1326-5377.2011.tb03002.x	2011	Australia	0.303351	0.0121066
Overall Aptitude x EoP Acad	Simpson, P. L., H. A. Scicluna, P. D. Jones, A. M. D. Cole, A. J. O'Sullivan, P. G. Harris, G. Velan and H. P. McNeil (2014). "Predictive validity of a new integrated selection process for medical school admission." BMC Medical Education 14(1). https://doi.org/10.1186/1472-6920-14-89	2014	Australia	0.118269	0.0147033
Overall Aptitude x EoP Acad	Yates, J. and D. James (2013). "The UK clinical aptitude test and clinical course performance at Nottingham: A prospective cohort study." BMC Medical Education 13(1). https://doi.org/10.1186/1472-6920-13-76	2013	UK	0.393495	0.0225806
Overall Aptitude x EoP Acad	MacKenzie, R. K., J. A. Cleland, D. Ayansina and S. Nicholson (2016). "Does the UKCAT predict performance on exit from medical school? A national cohort study." BMJ open 6(10): e011313. http://dx.doi.org/10.1136/bmjopen-2016-011330	2016	UK	0.393495	0.000660232
Overall Aptitude x EoP Acad	Mercer, A. and I. B. Puddey (2011). "Admission selection criteria as predictors of outcomes in an undergraduate medical course: A prospective study." Medical Teacher 33(12): 997-1004. https://doi.org/10.3109/0142159X.2011.577129	2011	Australia	-0.0880284	0.0073402
Overall Aptitude x EoP Acad	Lievens, F. (2013). "Adjusting medical school admission: Assessing interpersonal skills using situational judgement tests." Medical Education 47(2): 182-189. https://doi.org/10.1111/medu.12093	2013	Belgium	0.699107	0.00484746
Overall Aptitude x EoP Acad	Albishri, J. A., S. M. Aly and Y. Alnemary (2012). "Admission criteria to Saudi medical schools: Which is the best predictor for successful achievement?" Saudi Medical Journal 33(11): 1222-1226. https://smj.org.sa/content/33/11/1222	2012	Saudi Arabia	0.494505	0.00584647
Overall Aptitude x EoP Acad	Poole, P., B. Shulruf, J. Rudland and T. Wilkinson (2012). "Comparison of UMAT scores and GPA in prediction of performance in medical school: A national study." Medical Education 46(2): 163-171. https://doi.org/10.1111/j.1365-2923.2011.04078.x	2012	New Zealand	0.965433	0.0573496
Overall Aptitude x EoP Acad	Poole, P., B. Shulruf, J. Rudland and T. Wilkinson (2012). "Comparison of UMAT scores and GPA in prediction of performance in medical school: A national study." Medical Education 46(2): 163-171. https://doi.org/10.1111/j.1365-2923.2011.04078.x	2012	New Zealand	0.749093	0.0208271
Overall Aptitude x EoP Acad	McManus, I. C., C. Dewberry, S. Nicholson and J. S. Dowell (2013). "The UKCAT-12 study: Educational attainment, aptitude test performance, demographic and socio-economic contextual factors as predictors of first year outcome in a cross-sectional collaborative study of 12 UK medical schools." BMC Medicine 11(1). https://doi.org/10.1186/1741-7015-11-256	2013	UK	0.299306	0.000850225
Overall Aptitude x EoP Acad	McManus, I. C., K. Woolf, D. Harrison, P. A. Tiffin, L. W. Paton, K. Y. F. Cheung and D. T. Smith (2021). "Predictive validity of A-level grades and teacher-predicted grades in UK medical school applicants: A retrospective analysis of administrative data in a time of COVID-19." BMJ Open 11(12). doi: 10.1136/bmjopen-2020-047354	2021	UK	0.231514	0.000327325
Overall Aptitude x EoP Acad	McManus, I. C., K. Woolf, D. Harrison, P. A. Tiffin, L. W. Paton, K. Y. F. Cheung and D. T. Smith (2021). "Predictive validity of A-level grades and teacher-predicted grades in UK medical school applicants: A retrospective analysis of administrative data in a time of COVID-19." BMJ Open 11(12). doi: 10.1136/bmjopen-2020-047359	2021	UK	0.178637	0.000831493
Overall Aptitude x EoP Acad	Hendi, A., Mahfouz, M. S., Alqassim, A. Y., Makeen, A., Somaili, M., Shami, M. O., Names, A. A., Darraj, A., Kariri, A., Ashiri, A., & Alhazmi, A. H. (2022). Admission Grades as Predictors of Medical Students’ Academic Performance: A Cross-Sectional Study from Saudi Arabia. European Journal of Investigation in Health, Psychology and Education, 12(11), 1572–1580. https://doi.org/10.3390/ejihpe1211…	2022	Saudi Arabia	0.663793	0.0134564
Overall Aptitude x Dropout	Kraft, H. G., C. Lamina, T. Kluckner, C. Wild and W. M. Prodinger (2013). "Paradise lost or paradise regained? Changes in admission system affect academic performance and drop-out rates of medical students." Medical Teacher 35(5): e1123-e1129. https://doi.org/10.3109/0142159X.2012.733837	2013	Austria	-0.554361	0.00221893
Overall Aptitude x Dropout	Kadmon, G. and M. Kadmon (2016). "Academic performance of students with the highest and mediocre school-leaving grades: Does the aptitude test for medical studies (TMS) balance their prognoses?" GMS Journal for Medical Education 33(1). https://www.ncbi.nlm.nih.gov/pmc/articles/PMC4766935/	2016	Germany	-0.0122646	0.000643187
Overall Aptitude x Dropout	Shulruf, B., P. Poole, G. Y. Wang, J. Rudland and T. Wilkinson (2012). "How well do selection tools predict performance later in a medical programme?" Advances in Health Sciences Education 17(5): 615-626. https://doi.org/10.1007/s10459-011-9324-1	2012	New Zealand	0.440529	0.386975
Overall Aptitude x Dropout	Abbiati, M., & Cerutti, B. (2023). Do students’ personality traits change during medical training? A longitudinal cohort study. Advances in Health Sciences Education, 28(4), 1079–1092. https://doi.org/10.1007/s10459-023-10205-2	2023	Switzerland	0.72	0.011
AR x EoP OSCE	Kelly, M. E., D. Regan, F. Dunne, P. Henn, J. Newell and S. O'Flynn (2013). "To what extent does the Health Professions Admission Test-Ireland predict performance in early undergraduate tests of communication and clinical skills? - An observational cohort study." BMC Medical Education 13(1). https://doi.org/10.1186/1472-6920-13-92	2013	Ireland	0.408182	0.0231478
AR x EoP OSCE	Yates, J. and D. James (2010). "The value of the UK clinical aptitude test in predicting pre-clinical performance: A prospective cohort study at Nottingham Medical School." BMC Medical Education 10(1). https://doi.org/10.1186/1472-6920-10-69	2010	UK	0	0.0207254
AR x EoP OSCE	McManus, I. C., C. Dewberry, S. Nicholson and J. S. Dowell (2013). "The UKCAT-12 study: Educational attainment, aptitude test performance, demographic and socio-economic contextual factors as predictors of first year outcome in a cross-sectional collaborative study of 12 UK medical schools." BMC Medicine 11(1). https://doi.org/10.1186/1741-7015-11-245	2013	UK	0.10605	0.00126021
AR x EoP OSCE	Adam, J., M. Bore, R. Childs, J. Dunn, J. McKendree, D. Munro and D. Powis (2015). "Predictors of professional behaviour and academic outcomes in a UK medical school: A longitudinal cohort study." Medical Teacher 37(9): 868-880. https://doi-org.wwwproxy1.library.unsw.edu.au/10.3109/0142159X.2015.1009034	2015	UK	0.516371	0.0328203
AR x First Academic	Shulruf, B., P. Poole, G. Y. Wang, J. Rudland and T. Wilkinson (2012). "How well do selection tools predict performance later in a medical programme?" Advances in Health Sciences Education 17(5): 615-626. https://doi.org/10.1007/s10459-011-9324-7	2012	New Zealand	0.548659	0.0133159
AR x First Academic	Yates, J. and D. James (2010). "The value of the UK clinical aptitude test in predicting pre-clinical performance: A prospective cohort study at Nottingham Medical School." BMC Medical Education 10(1). https://doi.org/10.1186/1472-6920-10-65	2010	UK	0.0659256	0.0204903
AR x First Academic	Mercer, A. and I. B. Puddey (2011). "Admission selection criteria as predictors of outcomes in an undergraduate medical course: A prospective study." Medical Teacher 33(12): 997-1004. https://doi.org/10.3109/0142159X.2011.577141	2011	Australia	0.0680131	0.003414
AR x First Academic	Edwards, D., T. Friedman and J. Pearce (2013). "Same admissions tools, different outcomes: A critical perspective on predictive validity in three undergraduate medical schools." BMC Medical Education 13(1) https://doi.org/10.1186/1472-6920-13-181	2013	Australia	-0.120272	0.0397472
AR x First Academic	Edwards, D., T. Friedman and J. Pearce (2013). "Same admissions tools, different outcomes: A critical perspective on predictive validity in three undergraduate medical schools." BMC Medical Education 13(1) https://doi.org/10.1186/1472-6920-13-195	2013	Australia	-0.0200003	0.010001
AR x First Academic	Edwards, D., T. Friedman and J. Pearce (2013). "Same admissions tools, different outcomes: A critical perspective on predictive validity in three undergraduate medical schools." BMC Medical Education 13(1) https://doi.org/10.1186/1472-6920-13-207	2013	Australia	0.282733	0.0279448
AR x First Academic	Griffin, B., P. Bayl-Smith and W. Hu (2018). "Predicting patterns of change and stability in student performance across a medical degree." Medical Education 52(4): 438-446. https://doi.org/10.1111/medu.13516	2018	Australia	0.0400027	0.0133387
AR x First Academic	Adam, J., M. Bore, J. McKendree, D. Munro and D. Powis (2012). "Can personal qualities of medical students predict in-course examination success and professional behaviour? An exploratory prospective cohort study." BMC Medical Education 12(1). https://bmcmededuc.biomedcentral.com/articles/10.1186/1472-6920-12-84	2012	UK	0.527533	0.0334241
AR x EoP Academic	Wilkinson, D., J. Zhang and M. Parker (2011). "Predictive validity of the undergraduate medicine and health sciences admission test for medical students' academic performance." Medical Journal of Australia 194(7): 341-344. doi: 10.5694/j.1326-5377.2011.tb03002.x	2011	Australia	0.180645	0.0119309
AR x EoP Academic	Yates, J. and D. James (2013). "The UK clinical aptitude test and clinical course performance at Nottingham: A prospective cohort study." BMC Medical Education 13(1). https://doi.org/10.1186/1472-6920-13-58	2013	UK	0.0620099	0.0218789
AR x EoP Academic	MacKenzie, R. K., J. A. Cleland, D. Ayansina and S. Nicholson (2016). "Does the UKCAT predict performance on exit from medical school? A national cohort study." BMJ open 6(10): e011313. http://dx.doi.org/10.1136/bmjopen-2016-011314	2016	UK	0.299306	0.000649862
AR x EoP Academic	Mercer, A. and I. B. Puddey (2011). "Admission selection criteria as predictors of outcomes in an undergraduate medical course: A prospective study." Medical Teacher 33(12): 997-1004. https://doi.org/10.3109/0142159X.2011.577146	2011	Australia	0.140315	0.00736207
AR x EoP Academic	Adam, J., M. Bore, R. Childs, J. Dunn, J. McKendree, D. Munro and D. Powis (2015). "Predictors of professional behaviour and academic outcomes in a UK medical school: A longitudinal cohort study." Medical Teacher 37(9): 868-880. https://doi-org.wwwproxy1.library.unsw.edu.au/10.3109/0142159X.2015.1009033	2015	UK	0.474749	0.032503
AR x EoP Academic	McManus, I. C., C. Dewberry, S. Nicholson and J. S. Dowell (2013). "The UKCAT-12 study: Educational attainment, aptitude test performance, demographic and socio-economic contextual factors as predictors of first year outcome in a cross-sectional collaborative study of 12 UK medical schools." BMC Medicine 11(1). https://doi.org/10.1186/1741-7015-11-244	2013	UK	0.160572	0.000836961
IR x EoP OSCE	Kelly, M. E., D. Regan, F. Dunne, P. Henn, J. Newell and S. O'Flynn (2013). "To what extent does the Health Professions Admission Test-Ireland predict performance in early undergraduate tests of communication and clinical skills? - An observational cohort study." BMC Medical Education 13(1). https://doi.org/10.1186/1472-6920-13-92	2013	Ireland	0.472694	0.0234636
IR x First Academic	Shulruf, B., P. Poole, G. Y. Wang, J. Rudland and T. Wilkinson (2012). "How well do selection tools predict performance later in a medical programme?" Advances in Health Sciences Education 17(5): 615-626. https://doi.org/10.1007/s10459-011-9324-4	2012	New Zealand	0.45873	0.0130354
IR x First Academic	Kelly, M. E., D. Regan, F. Dunne, P. Henn, J. Newell and S. O'Flynn (2013). "To what extent does the Health Professions Admission Test-Ireland predict performance in early undergraduate tests of communication and clinical skills? - An observational cohort study." BMC Medical Education 13(1). https://doi.org/10.1186/1472-6920-13-85	2013	Ireland	0.0800213	0.0222578
IR x First Academic	Mercer, A. and I. B. Puddey (2011). "Admission selection criteria as predictors of outcomes in an undergraduate medical course: A prospective study." Medical Teacher 33(12): 997-1004. https://doi.org/10.3109/0142159X.2011.577134	2011	Australia	-0.0280009	0.00341073
IR x First Academic	Edwards, D., T. Friedman and J. Pearce (2013). "Same admissions tools, different outcomes: A critical perspective on predictive validity in three undergraduate medical schools." BMC Medical Education 13(1) https://doi.org/10.1186/1472-6920-13-178	2013	Australia	0.429638	0.0414316
IR x First Academic	Edwards, D., T. Friedman and J. Pearce (2013). "Same admissions tools, different outcomes: A critical perspective on predictive validity in three undergraduate medical schools." BMC Medical Education 13(1) https://doi.org/10.1186/1472-6920-13-191	2013	Australia	0.606114	0.0109184
IR x First Academic	Edwards, D., T. Friedman and J. Pearce (2013). "Same admissions tools, different outcomes: A critical perspective on predictive validity in three undergraduate medical schools." BMC Medical Education 13(1) https://doi.org/10.1186/1472-6920-13-205	2013	Australia	0.366013	0.0283148
IR x First Academic	Griffin, B., P. Bayl-Smith and W. Hu (2018). "Predicting patterns of change and stability in student performance across a medical degree." Medical Education 52(4): 438-446. https://doi.org/10.1111/medu.13512	2018	Australia	0.0800213	0.0133547
IR x EoP Academic	Wilkinson, D., J. Zhang and M. Parker (2011). "Predictive validity of the undergraduate medicine and health sciences admission test for medical students' academic performance." Medical Journal of Australia 194(7): 341-344. doi: 10.5694/j.1326-5377.2011.tb03002.x	2011	Australia	0.120272	0.0118771
IR x EoP Academic	Mercer, A. and I. B. Puddey (2011). "Admission selection criteria as predictors of outcomes in an undergraduate medical course: A prospective study." Medical Teacher 33(12): 997-1004. https://doi.org/10.3109/0142159X.2011.577140	2011	Australia	0.0460041	0.00732988
VR x EoP OSCE	Yates, J. and D. James (2010). "The value of the UK clinical aptitude test in predicting pre-clinical performance: A prospective cohort study at Nottingham Medical School." BMC Medical Education 10(1). https://doi.org/10.1186/1472-6920-10-59	2010	UK	0.0780198	0.0206499
VR x EoP OSCE	McManus, I. C., C. Dewberry, S. Nicholson and J. S. Dowell (2013). "The UKCAT-12 study: Educational attainment, aptitude test performance, demographic and socio-economic contextual factors as predictors of first year outcome in a cross-sectional collaborative study of 12 UK medical schools." BMC Medicine 11(1). https://doi.org/10.1186/1741-7015-11-253	2013	UK	0.0560073	0.00125766
VR x EoP OSCE	Adam, J., M. Bore, J. McKendree, D. Munro and D. Powis (2012). "Can personal qualities of medical students predict in-course examination success and professional behaviour? An exploratory prospective cohort study." BMC Medical Education 12(1). https://bmcmededuc.biomedcentral.com/articles/10.1186/1472-6920-12-85	2012	UK	0.70165	0.0350962
VR x EoP OSCE	Adam, J., M. Bore, R. Childs, J. Dunn, J. McKendree, D. Munro and D. Powis (2015). "Predictors of professional behaviour and academic outcomes in a UK medical school: A longitudinal cohort study." Medical Teacher 37(9): 868-880. https://doi-org.wwwproxy1.library.unsw.edu.au/10.3109/0142159X.2015.1009035	2015	UK	0.503162	0.0327167
VR x First Academic	Yates, J. and D. James (2010). "The value of the UK clinical aptitude test in predicting pre-clinical performance: A prospective cohort study at Nottingham Medical School." BMC Medical Education 10(1). https://doi.org/10.1186/1472-6920-10-58	2010	UK	0.440873	0.0213654
VR x First Academic	Cerutti, B., L. Bernheim and E. Van Gessel (2013). "The predictive validity of the aptitude test for the performance of students starting a medical curriculum." Swiss Medical Weekly 143. DOI: 10.4414/smw.2013.13876	2013	Switzerland	0.993717	0.0262499
VR x First Academic	Cerutti, B., L. Bernheim and E. Van Gessel (2013). "The predictive validity of the aptitude test for the performance of students starting a medical curriculum." Swiss Medical Weekly 143. DOI: 10.4414/smw.2013.13877	2013	Switzerland	0.645092	0.0207331
VR x First Academic	Adam, J., M. Bore, J. McKendree, D. Munro and D. Powis (2012). "Can personal qualities of medical students predict in-course examination success and professional behaviour? An exploratory prospective cohort study." BMC Medical Education 12(1). https://bmcmededuc.biomedcentral.com/articles/10.1186/1472-6920-12-86	2012	UK	0.779067	0.0359918
VR x EoP Academic	Yates, J. and D. James (2013). "The UK clinical aptitude test and clinical course performance at Nottingham: A prospective cohort study." BMC Medical Education 13(1). https://doi.org/10.1186/1472-6920-13-40	2013	UK	0.487915	0.0230329
VR x EoP Academic	MacKenzie, R. K., J. A. Cleland, D. Ayansina and S. Nicholson (2016). "Does the UKCAT predict performance on exit from medical school? A national cohort study." BMJ open 6(10): e011313. http://dx.doi.org/10.1136/bmjopen-2016-011326	2016	UK	0.3388	0.000653867
VR x EoP Academic	McManus, I. C., C. Dewberry, S. Nicholson and J. S. Dowell (2013). "The UKCAT-12 study: Educational attainment, aptitude test performance, demographic and socio-economic contextual factors as predictors of first year outcome in a cross-sectional collaborative study of 12 UK medical schools." BMC Medicine 11(1). https://doi.org/10.1186/1741-7015-11-244	2013	UK	0.231514	0.000842744
QR x EoP OSCE	Yates, J. and D. James (2010). "The value of the UK clinical aptitude test in predicting pre-clinical performance: A prospective cohort study at Nottingham Medical School." BMC Medical Education 10(1). https://doi.org/10.1186/1472-6920-10-64	2010	UK	0.132296	0.0207088
QR x EoP OSCE	McManus, I. C., C. Dewberry, S. Nicholson and J. S. Dowell (2013). "The UKCAT-12 study: Educational attainment, aptitude test performance, demographic and socio-economic contextual factors as predictors of first year outcome in a cross-sectional collaborative study of 12 UK medical schools." BMC Medicine 11(1). https://doi.org/10.1186/1741-7015-11-251	2013	UK	0.0880284	0.00125911
QR x EoP OSCE	Adam, J., M. Bore, J. McKendree, D. Munro and D. Powis (2012). "Can personal qualities of medical students predict in-course examination success and professional behaviour? An exploratory prospective cohort study." BMC Medical Education 12(1). https://bmcmededuc.biomedcentral.com/articles/10.1186/1472-6920-12-77	2012	UK	0.572129	0.0338073
QR x First Academic	Yates, J. and D. James (2010). "The value of the UK clinical aptitude test in predicting pre-clinical performance: A prospective cohort study at Nottingham Medical School." BMC Medical Education 10(1). https://doi.org/10.1186/1472-6920-10-60	2010	UK	0.316159	0.0208441
QR x First Academic	Cerutti, B., L. Bernheim and E. Van Gessel (2013). "The predictive validity of the aptitude test for the performance of students starting a medical curriculum." Swiss Medical Weekly 143. DOI: 10.4414/smw.2013.13872	2013	Switzerland	1.04761	0.0268288
QR x First Academic	Cerutti, B., L. Bernheim and E. Van Gessel (2013). "The predictive validity of the aptitude test for the performance of students starting a medical curriculum." Swiss Medical Weekly 143. DOI: 10.4414/smw.2013.13872	2013	Switzerland	0.735227	0.0213172
QR x First Academic	Adam, J., M. Bore, J. McKendree, D. Munro and D. Powis (2012). "Can personal qualities of medical students predict in-course examination success and professional behaviour? An exploratory prospective cohort study." BMC Medical Education 12(1). https://bmcmededuc.biomedcentral.com/articles/10.1186/1472-6920-12-78	2012	UK	0.479272	0.0330445
QR x EoP Academic	Yates, J. and D. James (2013). "The UK clinical aptitude test and clinical course performance at Nottingham: A prospective cohort study." BMC Medical Education 13(1). https://doi.org/10.1186/1472-6920-13-48	2013	UK	0.372318	0.0224925
QR x EoP Academic	MacKenzie, R. K., J. A. Cleland, D. Ayansina and S. Nicholson (2016). "Does the UKCAT predict performance on exit from medical school? A national cohort study." BMJ open 6(10): e011313. http://dx.doi.org/10.1136/bmjopen-2016-011322	2016	UK	0.122276	0.000638003
QR x EoP Academic	McManus, I. C., C. Dewberry, S. Nicholson and J. S. Dowell (2013). "The UKCAT-12 study: Educational attainment, aptitude test performance, demographic and socio-economic contextual factors as predictors of first year outcome in a cross-sectional collaborative study of 12 UK medical schools." BMC Medicine 11(1). https://doi.org/10.1186/1741-7015-11-250	2013	UK	0.152347	0.000836426
MMI x Early OSCE	Rauf, A., A. Tayyab and A. Masrur (2018). "Relationship between student performances in non-cognitive skills in multiple mini interview and integrated practical examination." Journal of the College of Physicians and Surgeons Pakistan 28(4): 270-273. https://www.researchgate.net/publication/324188276_Relationship_Between_Student_Performances_In_Non-cognitive_Skills_In_Multiple_Mini_Interview_And_I…	2018	Pakistan	1.21747	0.0553761
MMI x Early OSCE	Gröne, O., I. Mielke, M. Knorr, M. Ehrhardt and C. Bergelt (2021). "Associations between communication OSCE performance and admission interviews in medical education." Patient Education and Counseling. https://doi.org/10.1016/j.pec.2021.11.005	2021	Germany	0.599156	0.0547612
MMI x Early OSCE	Husbands, A. and J. Dowell (2013). "Predictive validity of the Dundee multiple mini-interview." Medical Education 47(7): 717-725. https://doi.org/10.1111/medu.12194	2013	UK	0.386975	0.0298543
MMI x Early OSCE	Husbands, A. and J. Dowell (2013). "Predictive validity of the Dundee multiple mini-interview." Medical Education 47(7): 717-725. https://doi.org/10.1111/medu.12200	2013	UK	-0.100042	0.0269128
MMI x Early OSCE	Knorr, M., H. Meyer, S. Sehner, W. Hampe and S. Zimmermann (2019). "Exploring sociodemographic subgroup differences in multiple mini-interview (MMI) performance based on MMI station type and the implications for the predictive fairness of the Hamburg MMI." BMC Medical Education 19(1). https://doi.org/10.1186/s12909-019-1674-z	2019	Germany	0.120272	0.0100613
MMI x Early OSCE	Knorr, M., A. Schwibbe, M. Ehrhardt, J. Lackamp, S. Zimmermann and W. Hampe (2018). "Validity evidence for the Hamburg multiple mini-interview." BMC Medical Education 18(1). https://doi.org/10.1186/s12909-018-1208-0	2018	Germany	0.472694	0.0479936
MMI x First Academic	Irasanti, S. N., I. B. Akbar, M. K. Dewi and Y. Susanti (2020). The capability of selection tools to predict future academic performance of medical students. doi:10.1088/1742-6596/1469/1/012138	2020	Indonesia	0.472694	0.0422344
MMI x First Academic	Husbands, A. and J. Dowell (2013). "Predictive validity of the Dundee multiple mini-interview." Medical Education 47(7): 717-725. https://doi.org/10.1111/medu.12198	2013	UK	0.282733	0.0293521
MMI x First Academic	Griffin, B., P. Bayl-Smith and W. Hu (2018). "Predicting patterns of change and stability in student performance across a medical degree." Medical Education 52(4): 438-446. https://doi.org/10.1111/medu.13516	2018	Australia	0.160572	0.0134193
MMI x First Academic	Husbands, A. and J. Dowell (2013). "Predictive validity of the Dundee multiple mini-interview." Medical Education 47(7): 717-725. https://doi.org/10.1111/medu.12198	2013	UK	-0.0200003	0.0268483
MMI x EoP Academic	Eva, K. W., H. I. Reiter, J. Rosenfeld, K. Trinh, T. J. Wood and G. R. Norman (2012). "Association between a medical school admission process using the multiple mini-interview and national licensing examination scores." JAMA - Journal of the American Medical Association 308(21): 2233-2240. https://jamanetwork.com/journals/jama/fullarticle/1475189	2012	Canada	0.2286	0.0057
MMI x Dropout	Hefny, A. F., Almansoori, T. M., El-Zubeir, M., AlBawardi, A., Shaban, S., Magzoub, M. E., Zoubeidi, T., & Mansour, N. A. (2024). Relationship between admission selection tools and student attrition in the early years of medical school. Journal of Taibah University Medical Sciences, 19(2), 447–452. https://doi.org/10.1016/j.jtumed.2024.02.004	2024	UAE	-0.0140003	0.00836861
Panel x Early OSCE	Simpson, P. L., H. A. Scicluna, P. D. Jones, A. M. D. Cole, A. J. O'Sullivan, P. G. Harris, G. Velan and H. P. McNeil (2014). "Predictive validity of a new integrated selection process for medical school admission." BMC Medical Education 14(1). https://doi.org/10.1186/1472-6920-14-90	2014	Australia	0.393495	0.0138495
Panel x Early OSCE	Casey, M., D. Wilkinson, J. Fitzgerald, D. Eley and J. Connor (2014). "Clinical communication skills learning outcomes among first year medical students are consistent irrespective of participation in an interview for admission to medical school." Medical Teacher 36(7): https://doi-org.wwwproxy1.library.unsw.edu.au/10.3109/0142159X.2014.907881	2014	Australia	-0.0399	0.0037
Panel x Early OSCE	Tsikas, S. A. (2022). Can selection interviews predict OSCE performance? Evidence from Hannover Medical School. Zeitschrift Für Evidenz, Fortbildung Und Qualität Im Gesundheitswesen, 173, 85–91. https://doi.org/10.1016/j.zefq.2022.05.008	2022	Germany	-0.002	0.0038
Panel x EoP OSCE	Simpson, P. L., H. A. Scicluna, P. D. Jones, A. M. D. Cole, A. J. O'Sullivan, P. G. Harris, G. Velan and H. P. McNeil (2014). "Predictive validity of a new integrated selection process for medical school admission." BMC Medical Education 14(1). https://doi.org/10.1186/1472-6920-14-91	2014	Australia	0.152347	0.014472
Panel x EoP OSCE	Husbands, A., A. Mathieson, J. Dowell, J. Cleland and R. Mackenzie (2014). "Predictive validity of the UK clinical aptitude test in the final years of medical school: A prospective cohort study." BMC Medical Education 14(1).https://doi.org/10.1186/1472-6920-14-89	2014	UK	0.0400027	0.0454727
Panel x EoP OSCE	Husbands, A., A. Mathieson, J. Dowell, J. Cleland and R. Mackenzie (2014). "Predictive validity of the UK clinical aptitude test in the final years of medical school: A prospective cohort study." BMC Medical Education 14(1).https://doi.org/10.1186/1472-6920-14-89	2014	UK	0.140315	0.0803938
Panel x EoP OSCE	Dahlin, M., S. Söderberg, U. Holm, I. Nilsson and L. O. Farnebo (2012). "Comparison of communication skills between medical students admitted after interviews or on academic merits." BMC Medical Education 12(1). https://bmcmededuc.biomedcentral.com/articles/10.1186/1472-6920-12-46	2012	Sweden	0.255	0.028
Panel x EoP OSCE	Yusoff, M. S. B. (2018). "The outcomes that an interview-based medical school admission process has on academic performance, psychological health, personality traits, and emotional intelligence." Journal of Taibah University Medical Sciences 13(6): 503-511. https://doi.org/10.1016/j.jtumed.2018.09.003	2018	Malaysia	1.197	0.0153
Panel x First Academ	Shulruf, B., P. Poole, G. Y. Wang, J. Rudland and T. Wilkinson (2012). "How well do selection tools predict performance later in a medical programme?" Advances in Health Sciences Education 17(5): 615-626. https://doi.org/10.1007/s10459-011-9324-1	2012	New Zealand	0.45873	0.0130354
Panel x First Academ	Simpson, P. L., H. A. Scicluna, P. D. Jones, A. M. D. Cole, A. J. O'Sullivan, P. G. Harris, G. Velan and H. P. McNeil (2014). "Predictive validity of a new integrated selection process for medical school admission." BMC Medical Education 14(1). https://doi.org/10.1186/1472-6920-14-86	2014	Australia	-0.116265	0.0145417
Panel x First Academ	Mercer, A. and I. B. Puddey (2011). "Admission selection criteria as predictors of outcomes in an undergraduate medical course: A prospective study." Medical Teacher 33(12): 997-1004. https://doi.org/10.3109/0142159X.2011.577129	2011	Australia	0.0240006	0.00341055
Panel x First Academ	Edwards, D., T. Friedman and J. Pearce (2013). "Same admissions tools, different outcomes: A critical perspective on predictive validity in three undergraduate medical schools." BMC Medical Education 13(1) https://doi.org/10.1186/1472-6920-13-173	2013	Australia	-0.65203	0.0438133
Panel x First Academ	Fan, A. P., T. C. Tsai, T. P. Su, R. O. Kosik, D. E. Morisky, C. H. Chen, W. J. Shih and C. H. Lee (2010). "A longitudinal study of the impact of interviews on medical school admissions in Taiwan." Evaluation and the Health Professions 33(2): 140-163.	2010	Taiwan	0.0200003	0.0207275
Panel x First Academ	Alnasir, F. A. and A. A. Jaradat (2011). "The effectiveness of AGU-MCAT in predicting medical student performance in year one of the college of medicine of the Arabian Gulf University." Education for Health: Change in Learning and Practice 24(2)	2011	Bahrain	0.968544	0.0360444
Panel x EoP Academic	Simpson, P. L., H. A. Scicluna, P. D. Jones, A. M. D. Cole, A. J. O'Sullivan, P. G. Harris, G. Velan and H. P. McNeil (2014). "Predictive validity of a new integrated selection process for medical school admission." BMC Medical Education 14(1). https://doi.org/10.1186/1472-6920-14-88	2014	Australia	-0.0260007	0.0146545
Panel x EoP Academic	Mercer, A. and I. B. Puddey (2011). "Admission selection criteria as predictors of outcomes in an undergraduate medical course: A prospective study." Medical Teacher 33(12): 997-1004. https://doi.org/10.3109/0142159X.2011.577134	2011	Australia	0.223462	0.00741746
Panel x EoP Academic	Al-Rukban, M. O., F. M. Munshi, H. M. Abdulghani and I. Al-Hoqail (2010). "The ability of the pre-admission criteria to predict performance in a Saudi medical school." Saudi Medical Journal 31(5): 560-564. https://www.researchgate.net/publication/44593584_The_ability_of_the_pre-admission_criteria_to_predict_performance_in_a_Saudi_medical_school/link/0912f50e489415173d000000/download	2010	Saudi Arabia	0.160572	0.0353139
Panel x EoP Academic	Fan, A. P., T. C. Tsai, T. P. Su, R. O. Kosik, D. E. Morisky, C. H. Chen, W. J. Shih and C. H. Lee (2010). "A longitudinal study of the impact of interviews on medical school admissions in Taiwan." Evaluation and the Health Professions 33(2): 140-163.	2010	Taiwan	-0.0800213	0.0207586
Panel x EoP Academic	Yusoff, M. S. B. (2018). "The outcomes that an interview-based medical school admission process has on academic performance, psychological health, personality traits, and emotional intelligence." Journal of Taibah University Medical Sciences 13(6): 503-511. https://doi.org/10.1016/j.jtumed.2018.09.005	2018	Malaysia	0.332	0.0132
Panel x Dropout	Shulruf, B., P. Poole, G. Y. Wang, J. Rudland and T. Wilkinson (2012). "How well do selection tools predict performance later in a medical programme?" Advances in Health Sciences Education 17(5): 615-626. https://doi.org/10.1007/s10459-011-9324-1	2012	New Zealand	0.45873	0.0130354
SJT x First Academic	Lievens, F. (2013). "Adjusting medical school admission: Assessing interpersonal skills using situational judgement tests." Medical Education 47(2): 182-189. https://doi.org/10.1111/medu.12089	2013	Belgium	0.0800213	0.00289271
SJT x First Academic	Ballejos, M. P., Cestone, C., Copeland, H. L., Dunleavy, D. M., Geiger, T., & Patel, D. (2024). Predicting Medical Student Performance With a Situational Judgment Test in Admissions. Academic Medicine, 99(2), 175–182. https://doi.org/10.1097/ACM.0000000000005516	2024	US	0.303433	0.044479
SJT x First Academic	Ballejos, M. P., Cestone, C., Copeland, H. L., Dunleavy, D. M., Geiger, T., & Patel, D. (2024). Predicting Medical Student Performance With a Situational Judgment Test in Admissions. Academic Medicine, 99(2), 175–182. https://doi.org/10.1097/ACM.0000000000005516	2024	US	0.345022	0.0201914
SJT x First Academic	Ballejos, M. P., Cestone, C., Copeland, H. L., Dunleavy, D. M., Geiger, T., & Patel, D. (2024). Predicting Medical Student Performance With a Situational Judgment Test in Admissions. Academic Medicine, 99(2), 175–182. https://doi.org/10.1097/ACM.0000000000005516	2024	US	-0.221343	0.0227472
SJT x First Academic	Ballejos, M. P., Cestone, C., Copeland, H. L., Dunleavy, D. M., Geiger, T., & Patel, D. (2024). Predicting Medical Student Performance With a Situational Judgment Test in Admissions. Academic Medicine, 99(2), 175–182. https://doi.org/10.1097/ACM.0000000000005516	2024	US	0.241747	0.0450938
SJT x First Academic	Ballejos, M. P., Cestone, C., Copeland, H. L., Dunleavy, D. M., Geiger, T., & Patel, D. (2024). Predicting Medical Student Performance With a Situational Judgment Test in Admissions. Academic Medicine, 99(2), 175–182. https://doi.org/10.1097/ACM.0000000000005516	2024	US	0.180733	0.0376885
SJT x First Academic	Ballejos, M. P., Cestone, C., Copeland, H. L., Dunleavy, D. M., Geiger, T., & Patel, D. (2024). Predicting Medical Student Performance With a Situational Judgment Test in Admissions. Academic Medicine, 99(2), 175–182. https://doi.org/10.1097/ACM.0000000000005516	2024	US	0.345022	0.0381393
SJT x First Academic	Ballejos, M. P., Cestone, C., Copeland, H. L., Dunleavy, D. M., Geiger, T., & Patel, D. (2024). Predicting Medical Student Performance With a Situational Judgment Test in Admissions. Academic Medicine, 99(2), 175–182. https://doi.org/10.1097/ACM.0000000000005516	2024	US	0.345022	0.0343253
SJT x EoP Academic	Lievens, F. (2013). "Adjusting medical school admission: Assessing interpersonal skills using situational judgement tests." Medical Education 47(2): 182-189. https://doi.org/10.1111/medu.12089	2013	Belgium	0.180645	0.00435489
SJT x EoP Academic	Lievens, F., & Sackett, P. R. (2012). The validity of interpersonal skills assessment via situational judgment tests for predicting academic success and job performance. Journal of Applied Psychology, 97(2), 460-468. https://doi.org/10.1037/a0025741	2012		0.262145	0.00571449
Personality x Early OSCE	Dowell, J., M. A. Lumsden, D. Powis, D. Munro, M. Bore, B. Makubate and B. Kumwenda (2011). "Predictive validity of the personal qualities assessment for selection of medical students in Scotland." Medical Teacher 33(9): e485-e488. https://doi.org/10.3109/0142159X.2011.599459	2011	Scotland	0.004	0.003
Personality-PQA x EoP OSCE	Adam, J., M. Bore, R. Childs, J. Dunn, J. McKendree, D. Munro and D. Powis (2015). "Predictors of professional behaviour and academic outcomes in a UK medical school: A longitudinal cohort study." Medical Teacher 37(9): 868-880. https://doi-org.wwwproxy1.library.unsw.edu.au/10.3109/0142159X.2015.1009043	2015	UK	0.1717	0.0078
Personality-MMPI x FirstAcad	Irasanti, S. N., I. B. Akbar, M. K. Dewi and Y. Susanti (2020). The capability of selection tools to predict future academic performance of medical students. doi:10.1088/1742-6596/1469/1/012138	2020	Indonesia	0.1307	0.0102

## Sheet: SPSS & JAMOVI results
SPSS: Effect Size Estimates (DerSimonian-Laird Method)									JAMOVI: Effect Size Estimates (DerSimonian-Laird Method)
		Effect Size (d)	Std. Error	Z	Sig. (2-tailed)	95% Confidence Interval				Effect Size (d)	Std. Error	Z	Sig. (2-tailed)	95% Confidence Interval
Category	N					Lower	Upper							Lower	Upper
Academic-EarlyOSCE	9	0.238208	0.0857561	2.77774	0.00547384	0.0701293	0.406287			0.238	0.0858	2.78	0.005	0.07	0.406
Academic-EoP_OSCE	8	0.54491	0.158339	3.44142	0.000578672	0.234572	0.855249			0.545	0.158	3.44	<0.001	0.235	0.855
Academic-EarlyAcademic	40	0.696889	0.0833839	8.3576	0	0.53346	0.860319			0.697	0.0834	0.36	<0.001	0.533	0.86
Academic-EoPAcademic	34	0.618898	0.0439674	14.0763	0	0.532724	0.705073			0.618	0.0435	14.2	<0.001	0.533	0.704
Academic-Dropout	3	0.205319	0.187174	1.09694	0.272666	-0.161535	0.572173			0.205	0.187	1.1	0.273	-0.161	0.572
AptitudeOverall-EarlyOSCE	6	0.105704	0.0839986	1.2584	0.208248	-0.0589305	0.270338			0.106	0.084	1.26	0.208	-0.059	0.27
AptitudeOverall-EoP_OSCE	6	0.448271	0.218813	2.04865	0.0404966	0.0194051	0.877138			0.448	0.219	2.05	0.041	0.019	0.878
AptitudeOverall-EarlyAcademic	20	0.550137	0.0816726	6.73588	1.62941e-11	0.390061	0.710212			0.55	0.0817	6.74	<0.001	0.39	0.71
AptitudeOverall-EoPAcademic	13	0.370583	0.0471123	7.86595	3.55271e-15	0.278244	0.462921			0.371	0.0471	7.86	<0.001	0.278	0.463
AptitudeOverall-Dropout	4	0.0820409	0.243485	0.336945	0.736159	-0.39518	0.559262			0.0817	0.242	0.337	0.736	-0.393	0.557
AptitudeAR-EoP_OSCE	4	0.221355	0.104676	2.11467	0.0344581	0.0161939	0.426515			0.221	0.105	2.11	0.034	0.016	0.427
AptitudeAR-EarlyAcademic	8	0.166646	0.0802137	2.07753	0.0377531	0.00943001	0.323862			0.167	0.0802	2.08	0.038	0.009	0.324
AptitudeAR-EoPAcademic	6	0.211172	0.0478821	4.41025	1.03253e-05	0.117325	0.305019			0.211	0.0481	4.39	<0.001	0.117	0.306
AptitudeIR-EoP_OSCE	1	0.472694	0.153178	3.08591	0.00202932	0.17247	0.772917			(Cannot be done in Jamovi with <=2 effect sizes)
AptitudeIR-EarlyAcademic	7	0.275593	0.112325	2.45353	0.014146	0.0554402	0.495747			0.276	0.112	2.45	0.014	0.055	0.496
AptitudeIR-EoPAcademic	2	0.0743467	0.0673247	1.1043	0.269462	-0.0576072	0.206301			(Cannot be done in Jamovi with <=2 effect sizes)
AptitudeVR-EoP_OSCE	4	0.298266	0.150053	1.98774	0.04684	0.00416848	0.592364			0.298	0.15	1.99	0.047	0.004	0.592
AptitudeVR-EarlyAcademic	4	0.70432	0.119241	5.90667	3.49086e-09	0.470611	0.938029			0.704	0.119	5.91	<0.001	0.471	0.938
AptitudeVR-EoPAcademic	3	0.305321	0.0520046	5.87105	4.33055e-09	0.203394	0.407249			0.305	0.0522	5.85	<0.001	0.203	0.407
AptitudeQR-EoP_OSCE	3	0.216112	0.125496	1.72206	0.0850578	-0.0298554	0.462079			0.216	0.126	1.72	0.085	-0.03	0.462
AptitudeQR-EarlyAcademic	4	0.643191	0.160866	3.99831	6.37961e-05	0.3279	0.958481			0.643	0.161	4	<0.001	0.328	0.958
AptitudeQR-EoPAcademic	3	0.143314	0.0263568	5.43745	5.40497e-08	0.0916553	0.194972			0.143	0.0264	5.44	<0.001	0.092	0.192
MMI-EarlyOSCE	6	0.417384	0.166111	2.51268	0.0119818	0.0918121	0.742955			0.417	0.166	2.51	0.012	0.092	0.743
MMI-EarlyAcademic	4	0.195499	0.0897976	2.17711	0.0294724	0.0194991	0.371499			0.195	0.0898	2.18	0.02	0.019	0.371
MMI-EoPAcademic	1	0.2286	0.0754983	3.02788	0.00246275	0.080626	0.376574			(Cannot be done in Jamovi with <=2 effect sizes)
MMI-Dropout	1	-0.0140003	0.0914801	-0.153042	0.878365	-0.193298	0.165297			(Cannot be done in Jamovi with <=2 effect sizes)
Panel-EarlyOSCE	3	0.0911162	0.102784	0.886483	0.375357	-0.110337	0.292569			0.0913	0.103	0.887	0.375	-0.11	0.293
Panel-EoP_OSCE	5	0.37165	0.256752	1.44751	0.147755	-0.131574	0.874875			0.372	0.257	1.45	0.148	-0.132	0.875
Panel-EarlyAcademic	6	0.120553	0.155749	0.774018	0.43892	-0.18471	0.425815			0.121	0.156	0.774	0.439	-0.185	0.426
Panel-EoPAcademic	5	0.135164	0.0781921	1.72861	0.0838781	-0.0180897	0.288418			0.135	0.0782	1.73	0.083	-0.018	0.289
Panel-Dropout	1	0.45873	0.114173	4.01786	5.87289e-05	0.234956	0.682504			(Cannot be done in Jamovi with <=2 effect sizes)
SJT-EarlyAcademic	8	0.170409	0.070416	2.42002	0.0155195	0.0323956	0.308421			0.17	0.0704	2.42	0.016	0.032	0.308
SJT-EoPAcademic	2	0.215893	0.0497137	4.34272	1.40731e-05	0.118456	0.31333			(Cannot be done in Jamovi with <=2 effect sizes)
PQA-EarlyOSCE	1	0.004	0.0547723	0.0730297	0.941783	-0.103352	0.111352			(Cannot be done in Jamovi with <=2 effect sizes)
PQA-EoP_OSCE	1	0.1717	0.0883176	1.94412	0.051881	-0.00139933	0.344799			(Cannot be done in Jamovi with <=2 effect sizes)
MMPI-EarlyAcademic	1	0.1307	0.100995	1.29412	0.195623	-0.0672467	0.328647			(Cannot be done in Jamovi with <=2 effect sizes)
