# Supplementary material for: Insights into undergraduate medical student selection tools: a systematic review and meta-analysis
Source: J Educ Eval Health Prof. 2024 Dec 12;21:41. doi: 10.3352/jeehp.2024.21.22 (PMC11494217; doi:10.3352/jeehp.2024.21.22)
Supplement: Supplementary file 2 — Supplement 1. Summary of previous systematic reviews and meta-analyses of medical student selection tools. [file jeehp-21-22-suppl1.xlsx]

## Sheet: Sheet1
Supplement 1. Summary of previous systematic reviews and meta-analyses of medical student selection tools
Article	MA or SR	Selection tools addressed	Direct measures?	Assessment outcomes assessed	Other measures?	Other assessment outcomes assessed	Main conclusions
Goho & Blackman [6] (2006)	MA	Panel Interviews	Yes	• Academic performance	No	Nil	• Panel interviews had very small predictive effect for academic performance (0.06)
				• Clinical assessment performance			• Small effect size for clinical performance (0.17)
Patterson et al. [3] (2016)	SR	Aptitude Testing	Yes	• Academic performance	No	Nil	• Predictive validity is mixed and is largely specific to the form the aptitude test takes.
				• Completion rates
		Academic Attainment	Yes	• Academic performance	No	Nil	• Presentation of consensus of predictive validity of prior academic attainment on all facets of medical school performance.
				• Completion rates
		Personal Statements	Yes	• Completion rates	Yes	• Student commitment	• Limited evidence of predictive validity to assessment outcomes.
						• Reliability	• Lacks reliability and validity.
		References	Yes	• Academic performance	No	Nil	• Limited effectiveness of referee reports.
		SJTs	No	Nil	Yes	• Face validity (candidate evaluations)	• Consensus that SJTs may be effective (however limited evidence of why besides practical reasons).
		Personality measures	Yes	• Academic performance	Yes	• Relationships with personality traits which correlate with performance.	• Presents evidence that personality traits are related to performance in some domains, however limited evidence of the efficacy of personality tests in selection is presented.
		Panel interviews	Yes	• Academic performance	Yes	Nil	• Mixed evidence on the predictive validity of panel interviews.
		MMIs		• OSCE scores			• MMI's are more psychometrically robust and correlate with performance in OSCE assessments
		Selection centers	No	Nil	Yes	• Performance in post-medical school training.	• Evidence that selection centres predict performance in post-medical school training, however limited evidence for medical school.
						• Relation to aptitude.
Callwood et al. [7] (2018)	SR	MMIs	No	Nil	Yes	• Focused on building evidence for construct validity	• Salient differences in constructs assessed.
Webster et al. [5] (2020)	SR and MA	SJTs	Yes	• Academic performance in interpersonal units	Yes	• Performance as rated by a third party (e.g., supervisors, tutors, etc.)	• For the outcomes assessed, SJTs generally demonstrated stronger incremental predictive validity than other selection tools.
						• Clinical workplace performance (e.g., recorded lapses of professionalism)
Greatrix et al. [8] (2021)	SR	Aptitude testing (UKCAT)	Yes	• OSCE scores	Yes	• Performance as rated by tutors.	• Positive, yet weak relationship between UKCAT and performance in the medicine program, however, UKCAT’s verbal reasoning and UKCAT total score demonstrated higher predictive value.
				• Graduation with honours
				• Fitness to practice penalty points
Bala et al. [9] (2022)	SR	Aptitude testing (UCAT)	Yes	• Academic performance	Yes	• Subjective professionalism ratings	• For over 70% of data points, UCAT exerted no statistically significant predictive validity, and when it does its power is weak.
				• Skill-based clinical examinations
				• Course completion
Lin et al. [4] (2022)	SR	Panel interviews	Yes	• Academic performance	Yes	• Interview bias	• Strong predictive validity for first year written examination and OSCEs for MMI but weak evidence for panel interviews.
				• Skill-based clinical performance		• Reliability	• Issues of reliability and fairness for unstructured panel interviews.
						• Acceptability
SR, systematic reviews; MA, meta-analyses; SJT, situational judgement test; MMI, multiple mini-interviews; UKCAT, UK Clinical Aptitude Test; UCAT, University Clinical Aptitude Test; OSCE. objective structured clinical exam.
